# Supplementary material for: New insights on the biology of swine respiratory tract mycoplasmas from a comparative genome analysis
Source: BMC Genomics. 2013 Mar 14;14:175. doi: 10.1186/1471-2164-14-175 (PMC3610235; doi:10.1186/1471-2164-14-175)
Supplement: Additional file 1 — OCs organization in M. flocculare genome. [file 1471-2164-14-175-S1.xls]

## Sheet: Plan1
Additional file 1 . OCs* organization in M. flocculare genome.
ORF Cluster	Gene identification	ID in MHP7448	Initial position (bp)	End position (bp)	Product
	MF01463			79 342	hypothetical protein
1
	MF00957	(rluC)		535 1407 c	ribosomal large subunit pseudouridine synthase C
	MF00958	(fba)		1414 2277 c	fructose-bisphosphate aldolase
	MF01377			2307 2552 c	conserved hypothetical protein
	MF00961	(argS)		2556 4160 c	arginyl-tRNA synthetase
	MF00967	(grpE)		4144 4899 c	heat shock protein
	MF00969	(hrcA)		4902 5909 c	heat-inducible transcription repressor
	MF00970	(MHP0009		) 6014 8035 c	conserved hypothetical protein
	MF00971	(ftsY)		8174 9175 c	cell division protein ftsY
	MF00972	(MHP0007		) 9260 9829 c	hypothetical protein
	MF00975	(MHP0006		) 9945 10919 c	DHH family phosphoesterases
	MF00977			10906 11211 c	putative MgpA like-protein [fragment]
	MF00978	(MHP0005		) 11199 11912 c	putative MgpA-like protein
	MF01331			11926 12384 c	conserved hypothetical protein
	MF00980	(gidA)		12384 14243 c	glucose inhibited division protein A
	MF00986	(dnaN)		14354 15490 c	DNA polymerase III beta subunit
	MF00989	(dnaA)		15642 17033 c	chromosomal replication initiator protein
	MF01411			17255 17476 c	hypothetical protein
2	MF01110	(cls)		49 1581	c cardiolipin synthetase
	MF01113	(recA)		1598 2611	c recombination protein
3	MF01115	(licA)		2865 3587	PTS system, lichenan-specific IIA component
	MF01119	(obg)		3589 4848	GTP-binding protein Obg
	MF01382			4917 5279	hypothetical protein
	MF01120	(MHP00		43) 5283 61	58 hypothetical protein
	MF01408			6493 6918	hypothetical protein
	MF01121	(dinP)		6963 8120	DNA polymerase IV
	MF01378			8125 8541	hypothetical protein
	MF01122	(atpB)		8544 9272	ATP synthase A chain
	MF01464	(atpE)		9297 9605	F0F1 ATP synthase subunit C
	MF01126	(atpF)		9642 10181	ATP synthase subunit B
	MF01129	(atpH)		10209 10772	ATP synthase delta chain
	MF01130	(atpA-		1) 10788 1231	1 ATP synthase alpha chain
	MF01131	(atpG)		12340 13170	ATP synthase gamma chain
	MF01135	(atpD)		13190 14605	ATP synthase beta chain
	MF01345	(recU)		14958 15443	Holliday junction-specific endonuclease
	MF01138	(rpsB)		15681 16676	30S ribosomal protein S2
	MF01140	(tsf)		16679 17614	elongation factor EF-Ts
	MF01141	(ffh)		17679 19001	signal recognition particle protein
	MF01142	(glyS)		19029 20396	glycyl-tRNA synthetase
	MF01144	(dnaG)		20389 22224	DNA primase
	MF01147	(rpoD)		22224 24299	DNA-directed RNA polymerase sigma factor
	MF01148	(MHP00		61) 24303 250	76 conserved hypothetical protein
	MF01150	(nfo)		25070 25900	endonuclease IV
	MF01153	(tyrS)		25919 27163	tyrosyl tRNA synthetase
	MF01154	(MHP00		64) 27225 319	82 conserved hypothetical protein
	MF01158			32095 33072	conserved hypothetical protein
	MF01163			33311 34981	conserved hypothetical protein
4	MF01379			36671 36979	hypothetical protein
	MF01167	(dnaK)		37170 38972	chaperone protein dnaK - heat shock protein 70
	MF01169	(dnaJ)		39160 40290	heat shock protein DnaJ
	MF01174	(cmk)		40351 41034	cytidylate kinase
	MF01175	(engA)		41059 42372	GTP-binding protein EngA
	MF01381	(himA)		42397 42684	bacterial nucleoid DNA-binding protein
	MF01380			42696 42926	hypothetical protein
	MF01176	(lepA)		42927 44723	GTP-binding protein LepA
	MF01177	(MHP00		74) 44788 457	59 hypothetical protein
5	MF01178	(fusA)		46107 48191	c elongation factor EF-G
	MF01180	(rpsG)		48204 48584	c 30S ribosomal protein S7
	MF01183	(rpsL)		48718 49143	c 30S ribosomal protein S12
	MF01186	(MHP00		79) 49649 500	23 c conserved hypothetical protein
	MF01359			50164 50664	c conserved hypothetical protein
6	MF01193	(MHP00		81) 51223 525	81 amino acid permease
	MF01194	(nox)		52758 54131	NADH oxidase
7	MF01196	(deoA)		54203 55486	c thymidine phosphorylase
	MF01198	(deoD)		55488 56186	c purine-nucleoside phosphorylase
	MF01201	(secA)		56852 59851	c preprotein translocase SecA subunit
	MF01465			60085 60366	hypothetical protein
8	MF01068	(MHP0319		) 52303 53124	hypothetical protein
	MF01070	(MHP0314		) 53127 55445	ABC transporter ATP-binding protein
	MF01072	(MHP0315		) 55535 57487	ABC transporter ATP-binding protein
	MF01073			57636 59306	putative type III restriction-modification system : methylase
	MF01074			59311 61728	conserved hypothetical protein
9	MF01076			62017 62364 c	conserved hypothetical protein
	MF01077			62535 62819 c	conserved hypothetical protein
10	MF00466	(pfkA)		65 1033	6-phosphofructokinase
	MF00468	(gyrB)		1429 3348	DNA gyrase subunit B
	MF00472			3611 6799	putative protein P97 (p97 paralog)
	MF00475			6845 10051	protein P102
	MF01418			10209 10649	hypothetical protein
11	MF01417	(rpsO)		11245 11511 c	30S ribosomal protein S15
	MF00476	(tpiA)		11631 12359 c	triosephosphate isomerase
	MF00483			12397 12756 c	hypothetical protein
	MF00479	(clpB)		12734 14590	ATP-dependent protease binding protein
12	MF00488	(MHP0100		) 14596 17493c	hypothetical protein
	MF00492			17502 20762 c	Similarity to MHJ_0096 (putative outer membrane p rotein - P95)
	MF00495	(trxB)		20795 21733 c	thioredoxin reductase
	MF00497	(lgt)		21858 22838 c	prolipoprotein diacylglyceryl transferase
	MF01362	(tpx)		22981 23472 c	thiol peroxidase
13	tRNA			23627 23700	tRNA-Trp
	MF01350			23880 24389	conserved hypothetical protein
14	MF01383			26048 26392	hypothetical protein
	MF00502	(MHP0092		) 26611 29076	conserved hypothetical protein
	MF00504	(uvrA)		29121 31964	excinuclease ABC subunit A
15	MF01264	(MHP0090		) 180 896 c	conserved hypothetical protein
	MF01266	(MHP0087		) 1144 1962 c	GTP-binding protein
	tRNA			2033 2109	tRNA-Arg
	tRNA			2176 2252	tRNA-Pro
	tRNA			2256 2332	tRNA-Ala
	tRNA			2335 2411	tRNA-Met
	tRNA			2454 2529	tRNA-Met
	tRNA			2534 2624	tRNA-Ser
	tRNA			2700 2774	tRNA-Met
	tRNA			2777 2852	tRNA-Asp
	tRNA			2854 2929	tRNA-Phe
16	MF00603	(MHP0278		) 1001 1621 c	conserved hypothetical protein
	MF00609	(MHP0277		) 1839 2648 c	conserved hypothetical protein
	MF00610	(truB)		2662 3504 c	tRNA pseudouridine synthase B
	tRNA			3557 3640	tRNA-Leu
	tRNA			3674 3750	tRNA-Thr
	tRNA			3755 3830	tRNA-Val
	tRNA			3845 3920	tRNA-Glu
	tRNA			3924 3998	tRNA-Asn
	MF01376	(rpmF)		4101 4298 c	50S ribosomal protein L32
	MF00616	(pheT)		4356 6515 c	phenylalanyl-tRNA synthetase beta chain
	MF00619	(pheS)		6522 7202 c	phenylalanyl-tRNA synthetase alpha chain
17	MF00620			7677 10733	protein P97-like (M. hyopneumoniae)
	MF00623	(MHP0271		) 10801 13860	P102-like protein
18	MF00624	(MHP0270		) 14306 14644 c	nuclease, lipoprotein
	MF01420	(smpB)		14932 15369 c	ssrA-binding protein
	MF00636	(mgtA)		15452 18067	cation-transporting P-type ATPase
19	MF00638	(MHP0267		) 18064 19017 c	conserved hypothetical protein					11
	MF00639	(lig)		19178 21250 c	DNA ligase
	MF00640	(MHP0265		) 21254 22216 c	ABC TRANSPORTER PERMEASE PROTEIN
	MF00644	(MHP0264		) 22206 23108 c	ABC transporter ATP-binding protein
	MF00645	(MHP0263		) 23081 23899 c	ABC transporter ATP-binding protein
	MF00653	(hpt)		23909 24490 c	hypoxanthine phosphoribosyltransferase
	MF00655	(MHP0261		) 24497 25216 c	conserved hypothetical protein
	MF00657	(MHP0260		) 25225 26100 c	DNA polymerase III delta subunit
	MF00659	(tmk)		26081 26716 c	thymidylate kinase
	MF00660	(recR)		26719 27273 c	recombination protein recR
	MF00663	(dnaX)		27621 29798 c	DNA polymerase III gamma and tau subunit
20	MF01421	255		29919 30254	hypothetical protein
	MF00666	(lplA)		30269 31267	lipoate-protein ligase A
	MF00668	(lip)		31275 32075	triacylglycerol lipase
21	MF01361	252		32078 32611 c	conserved hypothetical protein
	MF00669	(serS)		32711 33952 c	seryl-tRNA synthetase
	MF00673	(eno)		33957 35318 c	phosphopyruvate hydratase
22	MF00674	(smf)		35615 36394	DNA processing protein SMF
	MF00676	(MHP0248		) 36585 38795	hypothetical protein
	MF00678	(MHP0247		) 38877 41519	TRSE-like protein
	MF00683	(MHP0246		) 41519 45169	conserved hypothetical protein
23	MF01422	(rpsT)		45324 45677 c	30S ribosomal protein S20
	MF00685	(aspS)		45982 47685 c	aspartyl-tRNA synthetase
	MF00686	(hisS)		47678 48964 c	histidyl-tRNA synthetase
	MF00687	(secD)		49056 51653 c	protein-export membrane protein
24	MF00691	(efp)		52188 52754	elongation factor EF-P
	MF00692	(tkt)		52729 54603	transketolase
	MF00704	(MHP0429		) 54804 55676	hypothetical protein
	MF00705	(trmU)		55695 56813	tRNA-(5-methylaminomethyl-2-thiouridylate) methyl transferase
25	MF00707	(MHP0431		) 56832 58058 c	conserved hypothetical protein
	MF00708			58102 60165 c	conserved hypothetical protein
	MF00711	(MHP0434		) 60201 60713 c	conserved hypothetical protein
	MF00714	(MHP0435		) 60706 61593 c	conserved hypothetical protein
	MF00715	(sgaE)		61577 62299 c	sugar isomerase SgaE
	MF00716	(sgaU)		62283 63179 c	hexulose-6-phosphate isomerase
	MF00718	(sgaH)		63154 63822 c	3-hexulose-6-phosphate synthase
26	MF01101	(MHP03		92) 1227 2114c	c S-adenosyl-methyltransferase
	MF01423	(mraZ)		2116 2556 c	protein mraZ
27	MF01107			4891 5475 c	hypothetical protein
	MF01108			5634 8051 c	conserved hypothetical protein
	MF01109			8051 9268 c	site-specific DNA-methyltransferase (adenine-spec ific)
28	MF00071			2354 2839 c	hypothetical protein
	MF01327			2951 3358 c	hypothetical protein
29	MF00073	(pgsA)		5093 5686 c	CDP-diacylglycerol--glycerol-3-phosphate 3-phosph atidyltransferase
	MF00075	(MHP0282		) 5671 6315 c	hypothetical protein
	MF00079	(topA)		6327 8225 c	DNA topoisomerase I
	MF01442	(rplS)		8244 8606 c	50S ribosomal protein L19
	MF00080	(trmD)		8666 9349 c	tRNA (guanine-N1)-methyltransferase
	MF01456	(rpsP)		9372 9635 c	30S ribosomal protein S16
30	MF00085	(ruvB)		13028 13993 c	holliday junction DNA helicase RuvB
	MF00090	(ruvA)		13971 14741 c	holliday junction DNA helicase RuvA
	MF00092	(MHP0404		) 14735 16162 c	hypothetical protein
	MF00093	(pcrA)		16165 18426 c	ATP-dependent helicase PcrA
	MF00095	(MHP0410		) 18429 19064 c	hypothetical protein
	MF00110	(asnS)		19078 20442 c	asparaginyl-tRNA synthetase
31	MF00115	(nrdF)		23061 24107	ribonucleoside-diphosphate reductase beta chain
	MF01367	(nrdI)		24109 24576	ribonucleotide reductase stimulatory protein
	MF00116	(nrdE)		24577 26739	ribonucleoside-diphosphate reductase alpha chain
32	MF01332	(rpmB)		26963 27157 c	50S ribosomal protein L28
	MF00117	(rplT)		27200 27550 c	50S ribosomal protein L20
	MF01333	(rpmI)		27602 27823 c	50S ribosomal protein L35
	MF00118	(infC)		27789 28097 c	translation initiation factor IF-3 [fragment]
	MF01334	(infC)		28100 28438 c	translation initiation factor IF-3 [fragment]
	MF00119	(pyk)		28662 30098 c	pyruvate kinase
	MF00121	(MHP0132		30197 30988 c	conserved hypothetical protein
33	MF00123	(MHP0129		) 31415 32485 c	aminopeptidase
	MF00126	(ung)		32555 33313 c	uracil-dna glycosylase
34	MF00129	(rplU)		33381 33680	50S ribosomal protein L21
	MF00130	(rpmA)		33689 33943	50S ribosomal protein L27
35	MF00132	(MHP0135		) 35252 36361	hypothetical protein
	MF00133	(MHP0136		) 36502 37971	hexosephosphate transport protein
	MF00136	(ldh)		38087 39034	L-lactate dehydrogenase
	tRNA			39247 39330	tRNA-Leu
	MF00138	(MHP0143		) 39249 42221	conserved hypothetical protein
	MF00143	(prfA)		42278 43363	peptide chain release factor RF-1
	MF00147	(hemK)		43350 44078	protoporphirogen oxidase
	MF00152	(gltX)		44099 45502	glutamyl-tRNA synthetase
	MF01370			45544 45903	hypothetical protein
	MF01369			46068 46307	hypothetical protein
	MF00155	(MHP0144		) 46311 47165	putative tRNA/rRNA methyltransferase
	tRNA			47169 47243	tRNA-Stp
	MF00162	(MHP0145		) 47299 47904	chromate transport protein
	MF00164	(MHP0146		) 47888 48538	chromate transport protein
	MF00169	(MHP0147		) 48549 49361	conserved hypothetical protein
	MF00170	(MHP0148		) 49378 50613	conserved hypothetical protein
	MF00172	(tig)		50885 52237	trigger factor
	MF01372			52295 52792	hypothetical protein
36	MF00175	(rpe)		52902 53552 c	ribulose-phosphate 3-epimerase
	MF00177	(MHP0157		) 53533 54390 c	Probable GTPase engC
	MF00178	(gmk)		54391 54972 c	guanylate kinase
	MF00185	(MHP0154		) 54965 55525 c	DNA methylase
	MF00187	(MHP0155		) 55590 56231 c	conserved hypothetical protein
	MF00188	(era)		56738 57619 c	GTP-binding protein
	MF01374	(cdd)		57627 58022 c	cytidine deaminase
	MF01375			58022 58474 c	conserved hypothetical protein
	MF01373			58491 58808 c	hypothetical protein
	MF00190	(MHP0160		) 58846 60888 c	ABC transporter ATP-binding and permease protein
37	MF00193	(deoB)		60960 62156	phosphopentomutase
	MF00194			62822 63208	conserved hypothetical protein
	MF01441			63294 63641	hypothetical protein
	MF00195	(tlyA)		63642 64361	haemolysin
	MF00198	(nifS)		64348 65493	nitrogen fixation protein
	MF00203	(rluB)		65895 66605	ribosomal large subunit pseudouridine synthase B
38	MF01388	(rplQ)		66751 67113 c	50S ribosomal protein L17
	MF00207	(rpoA)		67116 68114 c	DNA-directed RNA polymerase alpha subunit
	MF00209	(rpsK)		68121 68525 c	30S ribosomal protein S11
	MF01344	(rpsM)		68528 68941 c	30S ribosomal protein S13
	MF01474	(rpmJ)		69144 69257 c	50S ribosomal protein L36
	MF01389	(infA)		69302 69529 c	translation initiation factor IF-1
	MF00210	(map)		69530 70282 c	methionine aminopeptidase
	MF00213	(adk)		70273 70911 c	adenylate kinase
	MF00215	(secY)		70960 72381 c	preprotein translocase SecY subunit
	MF01469	(rpl1)		72381 72824 c	50S ribosomal protein L15
	MF00218	(rpsE)		73107 73886 c	30S ribosomal protein S5
	MF00219	(rplR)		73888 74253 c	50S ribosomal protein L18
	MF00220	(rplF)		74256 74795 c	50S ribosomal protein L6
	MF01471	(rpsH)		74807 75202 c	30s ribosomal protein S8
	MF01472	(rpsN)		75208 75393 c	30S ribosomal protein S14
	MF00221	(rplE)		75442 75987 c	50S ribosomal protein L5
	MF01343	(rplX)		75990 76313 c	50S ribosomal protein L24
	MF01342	(rplN)		76317 76685 c	50S ribosomal protein L14
	MF01393	(rpsQ)		76687 76983 c	30S ribosomal protein S17
	MF01394	(rpmC)		76967 77332 c	50S ribosomal protein L29
	MF00223	(rplP)		77340 77750 c	50S ribosomal protein L16
	MF00225	(rpsC)		77753 78436 c	30S ribosomal protein S3
	MF00233	(rplV)		78436 78957 c	50S ribosomal protein L22
	MF01396	(rpsS)		78970 79242 c	30S ribosomal protein S19
	MF00235	(rplB)		79242 80090 c	50S ribosomal protein L2
	MF01340	(rplW)		80090 80581 c	50S ribosomal protein L23
	MF00237	(rplD)		80585 81229 c	50S ribosomal protein L4
	MF00245	(rplC)		81222 81923 c	50S ribosomal protein L3
	MF01400	(rpsJ)		81925 82245 c	30S ribosomal protein S10
39	MF00251	(alaS)		84141 86792	alanyl-tRNA synthetase
	MF01401			86795 87205	putative holliday junction resolvase
	MF00252	(pth)		87389 87943	peptidyl-tRNA hydrolase
	MF00253	(MHP0205		) 87921 88814	conserved hypothetical protein
	MF00257	(ftsH)		88860 90989	cell division protein
	MF00258	(lysS)		91108 92577	lysyl-tRNA synthetase
	MF00259	(MHP0208		) 92579 93409	hydrolase of the HAD family
40	MF00262	(trmE)		93398 94726 c	tRNA modification GTPase ThdF/TrmE
	MF00264	(MHP0210		) 94769 96385 c	ABC transporter ATP-binding protein
41	MF00270			99463 99675	hypothetical protein
	MF00272			99817 100851	conserved hypothetical protein
	MF00274	(oppB-1)		101335 102435	oligopeptide ABC transporter system permease
	MF00275	(oppC-1)		102435 103400	oligopeptide transport system permease protein
	MF00279	(oppD)		103402 104127	oligopeptide transport system permease protein [f ragment]
	MF00281	(oppD)		104105 104812	oligopeptide transport system permease protein [f ragment]
	MF00285	(oppF-1)		104802 106133	oligopeptide ABC transporter ATP-binding protein
	MF00289	(MHP0216		) 106120 112221	conserved hypothetical protein
	MF00291	(MHP0217		) 112231 114909	lipoprotein
42	MF01455	(mtlF)		115051 115479 c	PTS system mannitol-specific component IIA
	MF00292	(mtlD)		115486 116571 c	mannitol-1-phosphate 5-dehyrogenase
	MF00293	(mtlA)		116571 118043 c	PTS system, mannitol-specific IIBC component
43	MF00300	(MHP0552		) 119179 120693 c	PTS system enzyme IIC component
	MF01397			120709 120984 c	putative PTS system galactitol-specific enzyme II B component
	MF01399	(cmtB)		120974 121456 c	PTS family enzyme IIA
	MF01398			121434 121730 c	hypothetical protein
	MF00303	(MHP0555		) 121732 122394 c	hypothetical protein
	MF00306			122387 123010 c	conserved hypothetical protein
	MF00310	(MHP0557		) 123001 123630 c	d-ribulose-5-phosphate 3 epimerase
44	MF00789	(MHP0348		) 763 1599	hypothetical protein
	tRNA			1669 1742	tRNA-Cys
	tRNA			1756 1832	tRNA-Arg
45	MF00461	(MHP0291		) 569 2578	c putative type II DNA modification enzyme: methylt ransferase
	MF00464			2626 2883 c	conserved hypothetical protein
	MF00465	(MHP0657		) 4052 6991	c putative ABC transporter ATP-binding protein P115 -like protein
46	MF00434	(nadE)		25 765	NH(3)-dependent NAD+ synthetase
	MF00435	(MHP0474		) 765 1490	conserved hypothetical protein
47	MF00437	(pfs)		1570 2226 c	5'-methylthioadenosine nucleosidase / S-adenosylh omocysteine nucleosidase
	MF00438	(MHP0476		) 2207 3292 c	conserved hypothetical protein
	MF00440	(MHP0477		) 3296 4216 c	conserved hypothetical protein
	MF01447			4323 4553 c	hypothetical protein
	MF00449	(atpD)		4600 5973 c	ATP synthase beta chain
	MF00451	(atpA)		5976 7511 c	ATP synthase alpha chain
	MF00452	(MHP0480		) 7511 9736 c	conserved hypothetical protein
	MF00454			10200 10685 c	conserved hypothetical protein
48	MF00724	(MHP0377		) 15 2114	lipoprotein
	MF00726			2140 3108	Putative lipoprotein
	MF00727	(MHP0369		) 3086 5263	ABC transporter permease protein
	MF00736	(MHP0370		) 5263 6273	ABC transport permease protein
	MF00737	(MHP0371		) 6347 7201	ABC transporter permease protein
49	MF00739			7473 10268 c	Putative LppT protein
	MF00741			10294 13107 c	conserved hypothetical protein
	MF01349	(sgaA)		13361 13840 c	PTS system, IIA component
	MF01384	(sgaB)		13866 14156 c	pentitol phosphotransferase enzyme II
	MF00747	(sgaT)		14363 16132 c	transport protein sgaT
	MF00750	(MHP0377		) 16223 17275	c conserved hypothetical protein
	MF00751	(MHP0378		) 17458 19320	c lipoprotein
50	MF00752	(MHP0379		) 19471 20631	ABC transport ATP-binding protein
	MF00753	(MHP0380		) 20603 21541	ABC transporter permease protein
	MF00762	(MHP0381		) 21535 22056	ABC transporter permease protein
	MF00766	(MHP0382		) 22380 22946	proline dipeptidase
51	MF01348	(trxA)		25461 25793 c	thioredoxin
	MF00785	(proS)		25848 27332 c	prolyl-tRNA synthetase
	tRNA			27334 27408	tRNA-Gln
	tRNA			27412 27495	tRNA-Tyr
52	MF00007	(rnc)		35 712	ribonuclease III
	MF00009	(MHP0397		) 743 1612	conserved hypothetical protein
53	MF00011	(metS)		1609 3153 c	methionyl-tRNA synthetase
	MF00014	(MHP0395		) 3146 3916	c DNA methylase
	MF00016	(MHP0394		) 3906 4919	c conserved hypothetical protein
54	MF00524	(tufA)		80 1288 c	elongation factor EF-Tu
	MF00525	(lon)		1574 4192 c	heat shock ATP-dependent protease
	MF00526	(MHP0525		) 4360 5058	c conserved hypothetical protein
	MF00527	(upp)		5061 5675 c	uracil phosphoribosyltransferase
	MF00529	(deoC)		5757 6422 c	deoxyribose-phosphate aldolase
55	MF01355	(pmsR)		9416 9850 c	methionine sulfoxide reductase B
	MF01356			9939 10415 c	conserved hypothetical protein
	MF00531	(pgiB)		10634 11923 c	glucose-6-phosphate isomerase
	MF00533	(polC)		12043 14727 c	DNA polymerase III alpha subunit
	MF00536	(polC)		14901 16454 c	DNA polymerase III, alpha chain
	MF00538	(MHP0533		) 16481 17407	c phosphatidate cytidylyltransferase synthase
	MF00541	(frr)		17410 17970 c	ribosome recycling factor
	MF00542	(pyrH)		17973 18683 c	uridylate kinase
56	MF00544	(MHP0536		) 18813 20183	hypothetical protein
	MF01354			20241 20768	conserved hypothetical protein
57	MF00551	(MHP0538		) 20781 21617	c conserved hypothetical protein
	MF00552	(MHP0539		) 21689 23404	c conserved hypothetical protein
	MF00553	(potC)		23389 24213 c	spermidine/putrescine ABC transporter permease pr otein
	MF00556	(potB)		24206 25066 c	spermidine/putrescine ABC transporter permease pr otein
	MF00559	(potA)		25053 26387 c	spermidine/putrescine ABC transporter ATP-binding
58	MF00561			26824 28173	hypothetical protein
	MF01353			28469 29878	conserved hypothetical protein
59	MF00566	(ktrB)		30937 32421	potassium uptake protein
	MF00568			32704 33549	conserved hypothetical protein
	MF01448			33595 34011	hypothetical protein
	MF00571			34097 34765	hypothetical protein
60	MF00579	(MHP0547		) 37452 41582	c conserved hypothetical protein
	tRNA			41998 42073	tRNA-His
	MF00582	(pdhB)		42192 43196 c	pyruvate dehydrogenase
	MF00585	(pdhA)		43196 44320 c	pyruvate dehydrogenase E1-alpha subunit
	MF00591	(apt)		44522 45037 c	adenine phosphoribosyltransferase
	MF00592	(MHP0113		) 45064 46638	c amino acid permeases
	MF00595	(MHP0112		) 46715 47956	c hypothetical protein
	tRNA			48179 48264	tRNA-Leu
	tRNA			48268 48343	tRNA-Lys
61	MF00844			300 3308	putative p76 membrane protein precursor
	MF00848			3411 8885	Putative P216 surface protein
62	MF00849			9000 9695 c	mannose-6-phosphate isomerase
	MF01335			10033 10269 c	hypothetical protein
	MF00853	(pgk)		10666 11901 c	phosphoglycerate kinase
63	MF00856			12281 14890	conserved hypothetical protein
	MF00857	(MHP0512		) 15064 15672	conserved hypothetical protein
	MF00861	(mgtE)		15687 17150	putative MG2+ transport protein
	MF00863	(MHP0510		) 17234 17929	hypothetical protein
64	MF00866	(MHP0508		) 19077 20660	hypothetical protein
	MF01450			20678 21232	glyceraldehyde-3-phosphate dehydrogenase
65	MF00871			56 1855 c	prolipoprotein P65
	MF00878	(gidB)		1938 2390 c	glucose inhibited division protein B
	MF00882	(prsA)		2571 3638 c	ribose-phosphate pyrophosphokinase
66	MF00884	(MHP0653		) 3679 4905	conserved hypothetical protein
	MF00886	(ksgA)		4907 5686	dimethyladenosine transferase
	MF00888	(rplM)		5850 6284	50S ribosomal protein L13
	MF01328	(rpsI)		6289 6687	30S ribosomal protein S9
	tRNA			6765 6841	tRNA-Ile
67	MF00895	(MHP0649		) 6887 7603	c conserved hypothetical protein
	MF00899	(uvrB)		7765 9753 c	excinuclease ABC subunit B
68	MF00903	(leuS)		9955 12327	leucyl-tRNA synthetase
	MF00905			12331 13440	conserved hypothetical protein
	MF00909			13539 14327	conserved hypothetical protein
	MF01347	(rplI)		14308 14745	50S ribosomal protein L9
	MF00914	(dnaB)		14726 16129	replicative DNA helicase
	MF00917	(MHP0643		) 16129 17361	hemolysin C
	MF00920	(MHP0642		) 17345 18028	conserved hypothetical protein
	MF00922	(cysS)		18036 19229	cysteinyl-tRNA synthetase
	MF00924	(MHP0640		) 19263 19952	tRNA/rRNA methyltransferase
	MF00925	(MHP0639		) 19976 20521	hypothetical protein
	MF01473	(rpmG)		20577 20717	50S ribosomal protein L33
	MF00929	(nusG)		20835 21545	transcription antitermination protein
69	MF00936	(MHP0669		) 23263 26103	c conserved hypothetical protein
	MF00938	(MHP0633		) 26110 26697	c conserved hypothetical protein
	MF00943	(MHP0632		) 26687 27436	c conserved hypothetical protein
	MF00945	(plsC)		27436 28173 c	1-acyl-sn-glycerol-3-phosphate acyltransferase
70	MF00947	(MHP0665		) 28468 30570	5'-nucleotidase precursor
	MF00949	(MHP0629		) 30632 32380	conserved hypothetical protein
71	MF00951	(MHP0628		) 32468 34087	c putative ABC transporter ATP-binding - Pr2-like p rotein
	MF00952	(MHP0627		) 34096 35706	c ABC transporter ATP-binding - Pr1-like protein
72	MF01338	SIP-parcial		268 456	conserved hypothetical protein (Sip- signal peptidase)
	MF01363	(gatC)		707 1000	Asp-tRNAAsn/Glu-tRNAGln amidotransferase C subuni t
	MF00797	(gatA)		993 2312	glutamyl-tRNA amidotransferase subunit A
	MF00809	(gatB)		2305 3702	glutamyl-tRNA amidotransferase subunit B
	MF01445			3790 4023	hypothetical protein
73	MF00813			4129 5460 c	conserved hypothetical protein
	MF00815			5480 6481 c	conserved hypothetical protein
74	MF00818	(lsp)		7318 7932 c	lipoprotein signal peptidase
	MF00820	(ileS)		7904 10564 c	isoleucyl-tRNA synthetase
	MF00823	(parC)		10567 13119 c	topoisomerase IV subunit A
	MF00826	(parE)		13112 15079 c	topoisomerase IV subunit B
75	MF00829	(gap)		15239 16249	glyceraldehyde 3-phosphate dehydrogenase
	MF00832	(MHP0037		) 16319 18187	hypothetical protein
76	MF01251	296 2287		conserved hypothetical protein
	MF01252	2289 3026		conserved hypothetical protein
	MF01254	3217 4008		conserved hypothetical protein
	MF01255	3981 4838		conserved hypothetical protein
77	MF01259	5495 6118		putative partial transposase
	MF01405	6176 6403		putative transposase
78	MF01406	6633 7016 c		hypothetical protein
	MF01260	7196 9628 c		conserved hypothetical protein	TU 51
	MF01261	9646 10758 c		putative type III restriction-modification system : methylase
79	MF01429			36 551	hypothetical protein
	MF01426			1143 1436	hypothetical protein
	MF01428			2368 2712	hypothetical protein
	MF01452			2718 2942	hypothetical protein
	MF01425			3216 3470	hypothetical protein
	MF01427			3861 4199	hypothetical protein
	MF01453			4248 4523	hypothetical protein
	MF01275			4986 5441	hypothetical protein
80	MF01277			8064 18164 c	conserved hypothetical protein
	MF01358			18197 18778 c	hypothetical protein
	MF01357			19102 19632 c	GTPase EngB
	MF01278	(MHP0453		) 19868 20944 c	hypothetical protein
81	MF01288			21867 23849 c	conserved hypothetical protein
	MF01290			24180 25841 c	conserved hypothetical protein
	MF01294	(pepA)		26137 27510 c	leucyl aminopeptidase
	MF01299	(MHP0465		) 27656 28261 c	methlytransferase
	MF01303			28290 28931 c	hypothetical protein
	MF01315	(MHP0467		) 29468 30418 c	conserved hypothetical protein
	MF01320	(MHP0468		) 30405 32522 c	conserved hypothetical protein
	MF01322	(MHP0493		) 32522 33238 c	putative ABC transporter atp-binding protein
	MF01324	(MHP0470		) 33238 35019 c	conserved hypothetical protein
82	MF00345	(MHP065		6) 295 2715 c	putative lipoprotein
	MF00350	(MHP065		5) 2791 5310 c	conserved hypothetical protein
	MF01407			5665 6084 c	conserved hypothetical protein
	MF00351	(rpoC)		6089 10324 c	DNA-directed RNA polymerase subunit beta
	MF00353	(rpoB)		10383 14036 c	DNA-directed RNA polymerase beta subunit
	MF00354	(rplL)		14226 14591 c	50S ribosomal protein L7/L12
	MF01339	(rplJ)		14605 15102 c	50S ribosomal protein L10
	MF00357	(MHP061		2) 15422 17620	hypothetical protein
83	MF00358	(MHP061		1) 17642 20098	conserved hypothetical protein
84	MF00374	(ptsG)		20378 22858 c	PTS system, glucose-specific IIABC component
	MF00378	(ptsH)		23084 23353 c	phosphocarrier protein HPr
	tRNA			23481 23554	tRNA-Gly
	MF00381	(tdk)		23610 24164 c	thymidine kinase
	MF00383	(MHP060		7) 24234 25145 c	sugar ABC transporter permease protein
	MF00385	(MHP060		6) 25145 26854 c	ABC transporter protein
	MF00386	(MHP060		5) 26847 28373 c	sugar ABC transporter ATP-binding protein
	MF00388	(xylF)		28508 29902 c	ABC transporter xylose-binding lipoprotein
	MF01346	(ppa)		30131 30685 c	inorganic pyrophosphatase
	MF00390	(MHP063		7) 30728 31444 c	conserved hypothetical protein
	MF00392	(MHP063		6) 31438 32379 c	conserved hypothetical protein
85	MF00394	(pgm)		33574 35091 c	phosphoglycerate mutase
	MF00396	(MHP059		4) 35107 35400 c	conserved hypothetical protein
	MF00398	(rnhB)		35393 36133 c	ribonuclease HII
	MF00401	(MHP062		7) 36120 38699 c	putative ATP binding protein
	MF00402			38709 39317 c	ATP binding protein [fragment]
	MF01330			39359 39715 c	PTS system glucose-specific enzyme IIB component
86	MF00404	(trpS)		39790 40773	tryptophanyl-tRNA synthetase
	MF00408	(thrS)		40777 42516	threonyl-tRNA synthetase
	MF01365			42566 42931	hypothetical protein
87	MF01364			45316 45618	hypothetical protein
	MF00410	(nusA)		45626 47479	N-utilization substance protein A
	MF00413	(infB)		47745 49544	translation initiation factor IF-2
	MF00415	(dnaE)		49935 52880	DNA polymerase III alpha subunit
	MF00417	(MHP058		1) 52873 53754	5'-3' exonuclease
	MF00420	(mnuA)		53800 54933	membrane nuclease, lipoprotein
	MF00423	(MHP057		9) 54965 55642	conserved hypothetical protein
88	MF00424	(fpg)		55661 56485 c	foramidopyrimidine DNA gycosylase
	MF01341	(rpiB)		56485 56919 c	ribose-5-phosphate isomerase B
	MF00426	(rpsD)		57047 57664 c	30S ribosomal protein S4
89	MF00427	(nagB)		58030 58794	glucosamine-6-phosphate isomerase
	MF00429	(MHP057		4) 58819 60603	PTS system, N-acetylglucosamine-specific II ABC c omponent
	MF00430	(fba-1)		60603 61433	fructose-bisphosphate aldolase
90	MF01329			62884 63279	conserved hypothetical protein
	MF00432	(pdhD)		63483 64097	dihydrolipoamide dehydrogenase
	MF00433	(MHP055		9) 64437 66326	conserved hypothetical protein
91	MF01351	(RpsF)		156 647	30S ribosomal protein S6
	MF00313	(ssb)		697 1257	single-strand binding protein
	MF01387	(rpsR)		1272 1544	30S ribosomal protein S18
	MF00315	(ychF)		1554 2657	GTP-binding protein YchF
92	MF00318	(MHP045		0) 2753 3568	c conserved hypothetical protein
	tRNA			3644 3719	tRNA-Thr
	MF00320	(metK)		3982 5124 c	S-adenosylmethionine synthetase
	MF00322	(MHP045		2) 5209 6132	c ABC transporter ATP-binding protein
	MF00324	(MHP045		3) 6186 14144	c ABC transporter permease protein
93	MF00328	(acpD)		14339 14923	acyl carrier protein phosphodiesterase
	MF00330	(acpD-1		) 14955 15560	acyl carrier protein phosphodiesterase
	MF01467	(rpmE)		15703 15924	50S ribosomal protein L31
94	MF00018	(MHP0522		) 50 6007 c	conserved hypothetical protein
	MF00019	(MHP0547		) 6681 10841 c	conserved hypothetical protein
95	MF00021	(pepF)		11206 13119	oligoendopeptidase F
	MF00023			13289 14173	conserved hypothetical protein
	MF00025			14183 15553	conserved hypothetical protein
	MF00026			15553 16560	conserved hypothetical protein
96	MF01454			16565 16777 c	hypothetical protein
	MF00028	(glck)		16933 17826 c	glucokinase
	MF00029	(MHP0516		) 17813 18430 c	hypothetical protein
	MF00033	(xylH)		18402 19652 c	xylose ABC transporter permease protein
	MF00035	(xylG)		19652 21235 c	xylose ABC transporter ATP-binding protein
	MF00037	(MHP0513		) 21330 22589 c	46K surface antigen precursor
97	MF00039	(pta)		23025 23975	phosphate acetyltransferase
	MF00041	(ackA)		23978 25186	acetate kinase
98	MF00042	(pdhD)		25427 27262 c	dihydrolipoamide dehydrogenase
	MF00043	(pdhC)		27262 28182 c	dihydrolipoamide acetyltransferase
	MF00044			28830 30251 c	conserved hypothetical protein
99	MF00046	(MHP0505		) 31505 34324	lipoprotein
	MF00047	(oppB)		34324 35379	oligopeptide ABC transporter permease protein
	MF00051	(oppC)		35357 36514	oligopeptide transport system permease protein
	MF00061	(oppD-1)		36514 37563	oligopeptide ABC transporter ATP binding protein
	MF00063	(oppF)		37563 39890	oligopeptide ABC transporter ATP-binding protein
	MF00065			40026 41357	hypothetical protein
100	MF01203			35 1207	type III restriction-modification system: methyla se
	MF01466			1224 1451	hypothetical protein
101	MF01205	(MHP0375)		1845 2510	c hypothetical protein
	MF01206	(MHP0374)		2693 4060	c conserved hypothetical protein
	MF01208	(MHP0362)		4591 6288	c putative ABC transport system permease protein p6 9-like protein
	MF01216	(MHP0361)		6281 7051	c ABC transporter ATP-binding protein
	MF01218	(MHP0360)		7035 8225	c P37-like ABC transporter substrate-binding lipopr otein
102	MF01221	(glpK)		8642 10192	glycerol kinase
	MF01224	(glpF) 1		0210 10959	glycerol uptake facilitator protein
103	MF01227	1		2847 13509	conserved hypothetical protein
	MF01230	(MHP0356)		13503 14483	hypothetical protein
	MF01232	(MHP0355)		14653 16275	hypothetical protein
104	MF01424	1		6343 16675 c	hit like protein
	MF01236	(MHP0353)		16707 18311	c P60-like lipoprotein
	MF01239	(MHP0352)		18327 20432	c hypothetical protein
105	MF01241	(MHP0351)		20587 21930	conserved hypothetical protein
	MF01243	(MHP0350)		21948 22919	conserved hypothetical protein
	MF01248	(MHP0349)		23105 23887	hypothetical protein
106	MF01409	72		398	hypothetical protein
	MF00005	432		1640 c	putative type III restriction-modification system : methylase
107	MF00835	(rplA)		3450 4145 c	50S ribosomal protein L1
	MF00837	(rplK)		4145 4495 c	50S ribosomal protein L11
	tRNA			4781 4865	tRNA-Leu
	tRNA			4871 4964	tRNA-Ser
108	MF01461	4888		5160	c
	MF01460	5296		5529	c
109	MF00993	(MHP0676		) 17731 19560	conserved hypothetical protein
	MF00995			19675 22026	conserved hypothetical protein
	MF00996	(MHP0674		) 22088 23149	hypothetical protein
110	MF01003	(valS)		23161 25632 c	valyl-tRNA synthetase
	MF01004	(MHP0671		) 25642 27558 c	hypothetical protein
	MF01005	(MHP0670		) 27579 28544 c	conserved hypothetical protein
	MF01010	(MHP0669		) 28632 30194 c	conserved hypothetical protein
	MF01011	(greA)		30194 30664 c	transcription elongation factor
	MF01015	(MHP0667		) 30692 31330 c	hypothetical protein
111	rRNA			31893 33439	16S ribosomal RNA
	rRNA			33826 36727	23S ribosomal RNA
112	MF01042	(MHP0665		) 36871 38472 c	putative ABC transporter ATP-binding - Pr2-like p rotein
	MF01044	(MHP0664		) 38456 40063 c	ABC transporter ATP-binding - Pr1
	MF01047			40085 40501 c	hypothetical protein
113	MF01050			40892 44536	putative adhesin like-protein P146
	MF01055			44551 48072	conserved hypothetical protein
114	MF01064			48146 49603 c	conserved hypothetical protein
	MF01067	(pepP)		50140 51174 c	XAA-PRO aminopeptidase
	MF01470	(rpmG)		51176 51328 c	50S ribosomal protein L33
	MF01410			51511 51966 c	hypothetical protein
* Although named ORF some CDSs are referred to tRNA genes or others.
