# Supplementary material for: New insights on the biology of swine respiratory tract mycoplasmas from a comparative genome analysis
Source: BMC Genomics. 2013 Mar 14;14:175. doi: 10.1186/1471-2164-14-175 (PMC3610235; doi:10.1186/1471-2164-14-175)
Supplement: Additional file 2 — OCs in M. hyorhinis genome. [file 1471-2164-14-175-S2.xls]

## Sheet: Plan1
Additional file 2 . OCs* in M. hyorhinis genome
ORF Cluster	Gene identification	Initial position (bp)	End position (bp)	Product
OCMHR01	dnaA	1	1215	Chromosomal replication initiator protein dnaA
	dnaN	1367	2491	DNA polymerase III beta subunit
	MHR_0003	2504	2719	S4-like RNA binding protein
	gidA	2726	4585	tRNA uridine 5-carboxymethylaminomethyl modification enzyme GidA
	MHR_0005	4588	5040	Ribosomal RNA large subunit methyltransferase H
	MHR_0006	5052	6029	Putative MgpA-like protein
	MHR_0007	6016	6981	MgpA-like DHH family phosphoesterase
	MHR_0008	7628	9124	dihydrolipoamide dehydrogenase
OCMHR02	valS	9419	11893	c Valyl tRNA synthetase
	MHR_0010	11883	14069	c hypothetical protein
	MHR_0011	14081	15016	c hypothetical protein
	MHR_0012	15135	16730	c hypothetical protein
OCMHR03	MHR_r001	18326	19674	16S ribosomal RNA
	MHR_r002	20595	22932	23S ribosomal RNA
	MHR_0015	23145	24119	Integral membrane protein
	MHR_0016	24240	24731	hypothetical protein
	MHR_0017	24731	25240	hypothetical protein
	MHR_0018	25233	25619	hypothetical protein
	MHR_0019	25772	27616	hypothetical protein
	bcrA	27616	28332	ABC-type multidrug-like transport system ATP-binding protein
	MHR_0021	28334	30724	Lipoprotein
	MHR_0022	30714	31664	Lipoprotein
OCMHR04	MHR_0024	32735	34525	hypothetical protein
	bcrA	34540	35265	ABC-type multidrug-like transport system ATP-binding protein
	MHR_0026	35252	36496	Lipoprotein, putative
	MHR_0027	36489	37421	Putative lipoprotein
	MHR_0028	37473	38021	hypothetical protein
	trmB	38088	38693	tRNA (guanine-N(7)-)-methyltransferase
	pepA	38750	40132	aminopeptidase
OCMHR05	dnaJ	40187	41305	c Heat shock protein DnaJ
	mnmA	41349	42461	c tRNA-specific 2-thiouridylase mnmA
OCMHR06	MHR_0033	42657	43850	Cytosine-specific methyltransferase
	MHR_0034	43850	45013	hypothetical protein
	nox	45058	46434	NADH oxidase
	MHR_0036	46719	47057	hypothetical protein
OCMHR07	MHR_0038	47588	47707	hypothetical protein
	MHR_0039	47771	47998	hypothetical protein
	MHR_0040	48043	49656	ABC transporter ATP-binding-Pr1-like protein
	MHR_0041	49665	51284	Putative ABC transporter ATP-binding-Pr2-like protein
OCMHR08	MHR_0043	53231	56842	101 kDa protein
	MHR_0044	56884	58233	transcriptional regulator
	MHR_0045	58811	59197	hypothetical protein
	MHR_0046	59590	60372	hypothetical protein
	MHR_0047	60424	60837	hypothetical protein
OCMHR09	MHR_0050	65316	65810	hypothetical protein
	MHR_0051	65897	67111	hypothetical protein
	MHR_0052	67018	67971	hypothetical protein
	rplJ	68060	68608	50S ribosomal protein L10
	rplL	68674	69045	50S ribosomal protein L7/L12
	rpoB	69144	72854	DNA-directed RNA polymerase subunit beta
	rpoC	72874	77136	DNA-directed RNA polymerase subunit beta'
	MHR_0057	77259	77675	ATPase, YjeE family
	MHR_0058	77678	78226	hypothetical protein
OCMHR10	dhfR	79360	79839	Bifunctional protein including dihydrofolate reductase and deoxycytidylate deaminase family domains
	MHR_0061	79892	82207	uncharactized lipoprotein
	MHR_0062	82276	84537	uncharactized lipoprotein
	MHR_0063	84544	85503	Lipoprotein
	MHR_0064	85531	87426	ABC transporter permease protein
	ugpA	87426	88436	ABC transport permease protein
	ugpE	88393	89364	ABC transporter permease protein
	cmk	89643	90311	Cytidylate kinase
	engA	90313	91614	Predicted GTPase protein
	himA	91673	91945	Histone-like DNA-binding protein
	lepA	92319	94118	GTP-binding protein lepA
	MHR_0071	94202	95443	Cytosine-specific methyltransferase
	MHR_0072	95443	96123	hypothetical protein
	MHR_0073	96169	97707	P59-like protein
	MHR_0074	97700	99448	Amino acid or sugar ABC transport system, permease protein
	MHR_0075	99441	100379	Sugar ABC transporter permease protein
	MHR_0076	100464	101828	Ag 243-5 protein
	MHR_0077	101932	102846	UPF0348 protein
	MHR_0078	102877	103281	hypothetical protein
OCMHR11	zmpC	104959	106047	Zinc metalloproteinase C
	MHR_0082	106017	106328	hypothetical protein
OCMHR12	ftsY	107331	108473	Cell division protein ftsY
	MHR_0085	108709	110391
	MHR_0086	110378	110980	hypothetical protein
	MHR_0087	111002	111367
	hrcA	111369	112427	Heat-inducible transcription repressor hrcA
	grpE	112437	113219	Heat shock protein
	argS	113219	114820	Arginyl-tRNA synthetase 1
	MHR_0091	114822	115070	hypothetical protein
	fba	115100	115966	Fructose-bisphosphate aldolase class II transmembrane protein
	MHR_0093	116010	117011	hypothetical protein
	MHR_0094	117596	117793	hypothetical protein
OCMHR13	MHR_0097	118589	119392	c Triacylglycerol lipase
	lplA	119397	120386	c Lipoyltransferase and lipoate-protein ligase
	MHR_0099	120406	120720	c Expressed protein
OCMHR14	MHR_0100	120830	121687	Fatty acid-binding protein DegV-like protein
	dnaX	121689	123827	DNA polymerase III gamma and tau subunit
	MHR_0102	123852	124139	UPF0133 protein
	recR	124139	124711	Recombination protein
	tmk	124728	125375	Thymidylate kinase
	MHR_0105	125354	126247	DNA polymerase III subunit delta
	MHR_0106	126249	126986	Ribosomal RNA small subunit methyltransferase I
	hpt	127051	127599	Hypoxanthine phosphoribosyltransferase
	cbiO	127616	128416	ABC transporter, ATP-binding protein
	MHR_0109	128407	129321	ABC transporter, ATP-binding protein
	MHR_0110	129311	130270	ABC transporter permease protein
	lig	130292	132313	DNA ligase, NAD-dependent
OCMHR15	MHR_0112	132941	133567	c hypothetical protein
	MHR_0113	133548	134195	c Sugar-phospahte nucleotidyltransferase
	gyrA	134326	136959	c DNA gyrase subunit A
OCMHR16	msrA	137110	137607	Peptide methionine sulfoxide reductase msrA
	tyrS	137616	138872	Tyrosyl tRNA synthetase 1
	prsA	139010	139990	Ribose-phosphate pyrophosphokinase
	gidB	139990	140604	Ribosomal RNA small subunit methyltransferase G
	MHR_0119	140606	141883	uncharactized deoxyribonuclease yabD
	ksgA	141864	142637	Ribosomal RNA small subunit methyltransferase A
OCMHR17	MHR_0121	142624	143478	c ABC transporter permease protein
	MHR_0122	143462	144517	c ABC transporter permease protein
	gtsA	144489	145727	c Glycerol ABC transporter, ATP bindingcomponent
OCMHR18	rplM	145905	146342	50S ribosomal protein L13
	rpsI	146345	146743	30S ribosomal protein S9
	MHR_t001	146787	146860	tRNA-Ile
	asnA	147178	148161	Aspartate--ammonia ligase, AsnA-type
	MHR_0127	148205	148771	hypothetical protein
OCMHR19	MHR_0129	150678	151013	hypothetical protein
	parE	151179	153128	Topoisomerase IV subunit B
	parC	153133	155778	Topoisomerase IV subunit A
	ileS	155788	158466	Isoleucyl tRNA synthetase
	lspA	158456	159070	Signal peptidase II
OCMHR20	MHR_0135	160832	162727	Subtilisin-like serine protease
	MHR_0136	162729	163661	hypothetical protein
	MHR_0137	164844	166823	hypothetical protein
	MHR_0138	166825	167568	hypothetical protein
	MHR_0139	167751	168542	hypothetical protein
	MHR_0140	168479	169372	hypothetical protein
OCMHR21	secD	172628	175210	Protein-export membrane protein
	hisS	175223	176539	Histidyl-tRNA synthetase
	aspS	176556	178277	aspartyl tRNA synthetase
	MHR_0146	178281	179693	Amino acid permease
	MHR_t002	179834	179921	tRNA-Ser
	MHR_t003	179928	180009	tRNA-Leu
	rpmG	180141	180293	50S ribosomal protein L33
	pepP	180300	181361	Xaa-pro aminopeptidase
OCMHR22	MHR_0149	181422	183038	c ABC-type multidrug transport system, ATPase and permease component
	MHR_0150	183013	184629	c ABC-type multidrug transport system, ATPase and permease component
	serS	184964	186232	c Seryl-trna synthetase protein
OCMHR23	MHR_0152	186534	197666	hypothetical protein
	MHR_0153	197711	202384	hypothetical Serine-rich adhesin for platelets
	MHR_0154	202576	208200	hypothetical Serine-rich adhesin for platelets
OCMHR24	tpiA	211164	211895	Triosephosphate isomerase
	rpsO	212001	212267	30S ribosomal protein S15
	glyA	212348	213604	Serine hydroxymethyltransferase 3
OCMHR25	MHR_0160	214314	214619	c hypothetical protein
	MHR_0161	214544	215125	c hypothetical protein
OCMHR26	MHR_0162	215437	216780	46kDa surface antigen
	xylG	216875	218479	xylose ABC transporter ATP-binding protein
	xylH	218479	219798	Xylose ABC transporter permease protein
	MHR_0165	219770	220384	hypothetical protein
	glcK	220371	221264	Glucokinase
OCMHR27	MHR_0167	221329	222411	c hypothetical protein
	MHR_0168	222527	223252	c hypothetical protein
	mtlF	224984	225421	c Mannitol-specific phosphotransferase enzyme IIA component
	mtlD	225414	226514	c Mannitol-1-phosphate 5-dehyrogenase
	mtlA	226492	227939	c
	MHR_0172	228218	228799	c hypothetical protein
OCMHR28	MHR_0174	230514	232946	c hypothetical protein
	MHR_0175	232965	234044	c Type III restriction-modification system methylase
	MHR_0176	234272	234655	c Putative type III restriction-modification system: methylase
	MHR_0177	234707	235819	c Site-specific DNA-methyltransferase, Adenine-specific
	MHR_0178	236487	237590	c Putative type III restriction-modification system: methylase
	MHR_0179	238248	239459	c adenine DNA methyltransferase subunit
	MHR_0180	239681	240070	c Putative type III restriction-modification system: methylase
	MHR_0182	242461	243512	c
OCMHR29	MHR_0184	244576	245088	c hypothetical protein
	pgmB	245172	245840	c putative beta-phosphoglucomutase
	MHR_0186	245833	248214	c Putative maltose phosphorylase domain protein
	MHR_0187	248230	249873	c Sucrase-isomaltase
	pulA	249860	251878	c Alpha amylase, catalytic domain protein
	MHR_0189	252003	252716	c GntR-family transcriptional regulator
OCMHR30	MHR_0191	253413	253694	c hypothetical protein
	MHR_0192	253663	254235	c hypothetical protein
	MHR_0193	254298	254969	c hypothetical protein
	MHR_0194	254969	256213	c ABC-type maltose/maltodextrin transporter ATP-binding protein MalK
	malD	256217	257176	c Maltodextrin ABC transporter, permease MalD
	malC	257179	260244	c ABC transporter, permease protein
	MHR_0197	260247	260753	c hypothetical protein
	MHR_0198	260753	263209	c Lipoprotein
	MHR_0199	263243	263719	c hypothetical protein
OCMHR31	MHR_0200	263886	264305	Restriction endonuclease S subunits
	hsdS	264361	265059	Type I site-specific DNA methyltransferase specificity subunit
OCMHR32	MHR_0202	265039	266184	c Restriction endonuclease S subunits
	MHR_0203	266251	267654	c DNA mismatch repair protein
	dcm	267636	268859	c DNA-cytosine methyltransferase family protein
	MHR_0205	268943	270028	c Aminopeptidase
	mnuA	270212	271516	c Membrane nuclease, lipoprotein
	ung	271562	272236	c Uracil-DNA glycosylase
	MHR_0208	272209	273360	c 5'-nucleotidase, lipoprotein e(P4) family
	cls	273452	275008	c Cardiolipin synthetase
	recA	275068	276099	c recombinase A
OCMHR33	MHR_0211	276204	276929	Phosphotransferase enzyme family protein
	obgE	276931	278187	GTPase obg
	MHR_0213	278656	279834	hypothetical protein
	MHR_0214	279809	280240	hypothetical protein
	MHR_0215	280248	280466	putative acyl carrier protein
	dinP	280520	281710	DNA polymerase IV
	atpB	282200	282949	ATP synthase subunit a
	atpE	283050	283379	ATP synthase C chain, sodium ion specific lipid-binding protein
	atpF	283411	283980	ATP synthase subunit b
	atpH	283989	284525	ATP synthase subunit delta
	atpA	284539	286065	ATP synthase subunit alpha
	atpG	286067	286915	ATP synthase gamma chain
	atpD	286924	288336	Proton-translocating ATPase, beta subunit
	atpC	288339	288647	H+-transporting two-sector ATPase, delta/epsilon subunit
	MHR_0225	288904	291735	101 kDa protein
	MHR_0226	292054	292650	Proline dipeptidase PepQ
	MHR_t004	292722	292792	tRNA-Cys
	MHR_t005	292797	292870	tRNA-Arg
OCMHR34	leuS	298485	300851	Leucyl-trna synthetase protein
	MHR_0233	300892	302886	Predicted signaling protein
	rplI	302886	303323	50S ribosomal protein L9
	dnaC	303316	304689	Replicative helicase DnaB
	MHR_0236	304565	305920	Hemolysin C
	MHR_0237	305923	306612	Expressed protein
	MHR_0238	306602	307285	hypothetical metal-dependent hydrolase
	cysS	307278	308480	Cysteinyl-tRNA synthetase
	MHR_0240	308515	309192	RNA methyltransferase, TrmH family, group 3
	MHR_0241	309213	309761	hypothetical protein
	secE	309955	310173	preprotein translocase subunit SecE
	nusG	310185	310781	Transcription antitermination protein
	MHR_0244	310904	311350	hypothetical protein
	MHR_0245	311567	312719
	MHR_0246	313053	314180	hypothetical protein
	MHR_0247	314193	315005	Ser/Thr protein phosphatase family protein
	gyrB	315178	317100	DNA gyrase subunit B
	MHR_0249	317191	320325	101 kDa protein
OCMHR35	MHR_0250	320713	322437	c Na/Pi cotransporter II-related protein
	MHR_0251	322549	323643	c hypothetical protein
	metK	323690	324832	c S-adenosylmethionine synthetase
OCMHR36	MHR_0253	325123	326268	hypothetical protein
	MHR_0254	326286	326768	hypothetical protein
OCMHR37	MHR_0255	326814	327224	c Putative DNase/RNase endonuclease
	smpB	327487	327924	c Trans-translation protein, binds tmRNA and tRNA
OCMHR38	pacL	328078	330777	Cation-transporting ATPase family protein
	MHR_0258	330851	332191	hypothetical protein
	glpD	332194	333351	Glycerol-3-phosphate dehydrogenase, putative
	MHR_0260	333411	335243	hypothetical protein
	MHR_0261	335342	336756	hypothetical protein
	ugpQ	336749	337474	Glycerophosphodiester phosphodiesterase family protein
OCMHR39	ruvB	337529	338482	c Holliday junction ATP-dependent DNA helicase ruvB
	ruvA	338460	339101	c Holliday junction ATP-dependent DNA helicase r
	MHR_0265	339279	340148	c Fatty acid-binding protein DegV-like protein
	MHR_0266	340546	341130	c hypothetical protein
	pcrA	341772	344036	c ATP-dependent helicase PcrA
	MHR_0268	344014	344718	c hypothetical membrane protein
	MHR_0269	344718	345713	c Glycosyltransferase
	asnC	345717	347057	c Putative asparaginyl-trna synthetase protein
OCMHR40	rplK	347283	347735	50S ribosomal protein L11
	rplA	347735	348427	50S ribosomal protein L1
	pyrG	348537	350174	CTP synthase
	MHR_0274	351116	351490	hypothetical protein
OCMHR41	MHR_0276	353618	355525	c Glycerol ABC transporter, glycerol binding protein
	MHR_0277	355535	357541	c Lipoprotein
OCMHR42	MHR_0279	359206	360402	c Oxidoreductase, FAD/FMN-binding
	lplA	360404	361444	c lipoate-protein ligase A
	MHR_0281	361448	362335	c NAD-dependent protein deacetylase SIR2 family-like protein
	MHR_0282	362322	362654	c glycine cleavage system H protein
	MHR_0283	362638	363645	c hypothetical protein
	lip3	363683	364501	c lipase/esterase family
	MHR_0285	364470	367313	c hypothetical protein
OCMHR43	MHR_0286	368193	368924	c hypothetical protein
	topA	368964	370817	c DNA topoisomerase I
	rplS	370821	371183	c 50S ribosomal protein L19
	trmD	371173	371853	c tRNA (guanine-N(1)-)-methyltransferase
	rpsP	371859	372131	c 30S ribosomal protein S16
	rsmE	372241	372918	c Ribosomal RNA small subunit methyltransferase E
OCMHR44	MHR_0292	372920	373276	hypothetical protein
	MHR_0293	373422	378938	hypothetical protein
	MHR_0294	378986	380461	hypothetical protein
OCMHR45	MHR_0295	380501	381184	c 5'-methylthioadenosine nucleosidase / S-adenosylhomocysteine nucleosidase
	nadD	381138	382256	c probable nicotinate-nucleotide adenylyltransferase
	MHR_0297	382234	383160	c COF family HAD hydrolase protein
	MHR_0298	383169	385385	c hypothetical protein
	MHR_0299	385410	387785	c Putative lipoprotein
	MHR_t007	387870	387943	c tRNA-Arg
OCMHR46	eutD	388078	389034	Phosphate acetyltransferase
	ackA	389034	390242	Acetate kinase AckA
	engB	390343	390897	GTPase EngB
OCMHR47	rluB	390894	391607	c ribosomal large subunit pseudouridine synthase B
	nifU	391610	392032	c aminotransferase protein U-like protein
	nifS	392025	393176	c Aminotransferase, class V
	MHR_0306	393176	393892	c hypothetical protein
	MHR_0307	393899	394330	c hypothetical protein
	MHR_0308	394281	394739	c Transcription termination factor
	deoB	394749	395939	c Phosphopentomutase
OCMHR48	MHR_0310	396019	398049	ABC transporter ATP-binding and permease protein
	MHR_0311	398451	398903	Putative metalloprotease
	cdd	398907	399293	Methyltransferase type 11
	era	399293	400171	GTP-binding protein era-like protein
	MHR_0314	400678	401592	hypothetical protein
OCMHR49	rpmE	401647	401868	c 50S ribosomal protein L31
	acpD	402322	402927	c FMN-dependent NADH-azoreductase
	acpD	402945	403529	c FMN-dependent NADH-azoreductase 1
OCMHR50	MHR_0318	403748	411871	ABC transporter permease protein
	MHR_0319	411985	412920	ABC transporter ATP-binding protein
	prfA	412997	414082	Peptide chain release factor 1
	hemK	414066	414797	Protein-(Glutamine-N5) methyltransferase, release factor-specific
	gltX	414784	416244	Glutamyl-tRNA synthetase
	MHR_0323	416235	416630	hypothetical protein
	cspR	416632	417159	Putative RNA methyltransferase, TrmH family, group 2
	MHR_0325	417146	417916	putative tRNA/rRNA methyltransferase
OCMHR51	MHR_0326	418078	418671	Chromate transport protein, putative
	MHR_0327	418649	419314	Chromate ion transporter
	MHR_0328	419394	420221	Expressed protein
OCMHR52	hsdR	420247	423810	c Type I site-specific deoxyribonuclease, HsdR family
	hsdM	423824	426619	c Type I restriction-modification system methyltransferase subunit
	MHR_0331	426743	429509	c
	metS	429598	431130	c methionyl tRNA synthetase
	MHR_0335	431132	431905	c Methyltransferase small domain protein
	MHR_0336	431892	432899	c Nicotinate phosphoribosyltransferase
OCMHR53	vlpD	433600	434094	Variant surface antigen D
	vlpE	434404	435015	Variant surface antigen E
	vlpF	435346	435573	Variant surface antigen F
OCMHR54	vlpG	437514	438272	Variant surface antigen G
	vlpA	438638	439672	Variant surface antigen A
	MHR_0345	439783	440304	hypothetical protein
OCMHR55	MHR_0347	440977	441204	hypothetical protein
	vlpB	441507	442259	Variant surface antigen B
	vlpC	442711	443445	Variant surface antigen C
	gpsA	443526	444527	Glycerol-3-phosphate dehydrogenase [NAD(P)+]
	mraZ	444677	445120	Protein mraZ
	mraW	445120	446016	Ribosomal RNA small subunit methyltransferase H
	ftsZ	446073	447197	cell division protein FtsZ
	MHR_0354	447421	448644	hypothetical protein
	MHR_0355	448766	449689	Probable integrase/recombinase ripx
OCMHR56	pepF	449750	451579	c Oligoendopeptidase F
	MHR_0357	451680	454385	c Lipoprotein
	MHR_0358	454400	462664	c hypothetical protein
	oppF	462652	463986	c Oligopeptide transport system permease protein
	oppD	463976	465421	c Oligopeptide transport system permease protein
	oppC	465421	466392	c Oligopeptide transport system permease protein
	oppB	466392	467543	c Oligopeptide transport system permease protein
	pepF	467617	469443	c Oligoendopeptidase F
OCMHR57	efp	469637	470197	Elongation factor P
	tkt	470504	472351	Probable transketolase transmembrane protein
OCMHR58	MHR_0366	472899	473381	c hypothetical protein
	MHR_0367	474404	475240	c hypothetical protein
OCMHR59	MHR_0368	475407	475979	Uncharacterized domain/protein associated with RNase G and E
	rluD	476472	477365	ribosomal large subunit pseudouridine synthase D
OCMHR60	MHR_0370	477408	479037	c
	MHR_0372	479050	480636	c
OCMHR61	MHR_0375	481999	483252	c Type I site-specific DNA methyltransferase specificity subunit
	rplQ	485576	485938	c 50S ribosomal protein L17
	rpoA	485941	486942	c DNA-directed RNA polymerase subunit alpha
	rpsK	486959	487351	c 30S ribosomal protein S11
	rpsM	487381	487749	c 30S ribosomal protein S13
	infA	487911	488129	c bacterial translation initiation factor 1
	map	488130	488885	c Methionine aminopeptidase
	adk	488873	489541	c adenylate kinase
	secY	489535	490974	c Preprotein translocase SecY subunit
	rplO	490974	491420	c 50S ribosomal protein L15
	rpsE	491444	492115	c 30S ribosomal protein S5
	rplR	492118	492489	c 50S ribosomal protein L18
	rplF	492502	493041	c 50S ribosomal protein L6
	rpsH	493047	493439	c 30S ribosomal protein S8
	MHR_0389	493441	493626	c 30S ribosomal protein S14 type Z
	rplE	493647	494192	c 50S ribosomal protein L5
	rplX	494194	494517	c 50S ribosomal protein L24
	rplN	494587	494958	c 50S ribosomal protein L14
	rpsQ	494958	495260	c 30S ribosomal protein S17
	rmpC	495260	495469	c 50S ribosomal protein L29
	rplP	495469	495882	c 50S ribosomal protein L16
	rpsC	495885	496616	c 30S ribosomal protein S3
	rplV	496619	496984	c 50S ribosomal protein L22
	rpsS	496998	497273	c 30S ribosomal protein S19
	rplB	497273	498118	c 50S ribosomal protein L2
	rplW	498121	498615	c 50S ribosomal protein L23
	rplD	498615	499502	c 50S ribosomal protein L4
	rplC	499495	500190	c 50S ribosomal protein L3
	rpsJ	500198	500512	c 30S ribosomal protein S10
	MHR_0404	501491	501679	c hypothetical protein
	MHR_0405	502111	502233	c hypothetical protein
	nfo	502487	503314	c Probable endonuclease 4
	MHR_0407	503331	504101	c UPF0135 protein
	rpoD	504103	505677	c RNA polymerase sigma factor
	dnaG	505703	507490	c DNA primase
	glyS	507496	508872	c Glycyl tRNA synthetase
	ffh	508884	510221	c Signal recognition particle protein
	tsf	510270	511160	c Elongation factor Ts
	rpsB	511162	512166	c 30S ribosomal protein S2
	recU	512353	512841	c Holliday junction resolvase recU
OCMHR62	acpS	512922	513242	Phosphopantethiene--protein transferase domain protein
	MHR_0416	513244	514017	Probable 1-acyl-sn-glycerol-3-phosphate acyltransferase
	scpA	514019	514768	Segregation and condensation protein A
	scpB	514758	515369	Segregation and condensation protein B
	MHR_0419	515323	518276
OCMHR63	rpsT	519477	519749	c 30S ribosomal protein S20
	rpe	519841	520497	c Ribulose-phosphate 3-epimerase
	rsgA	520478	521332	c Putative ribosome biogenesis GTPase rsgA
	MHR_0425	521333	522079	c Protein phosphatase 2C-like protein
	gmk	522079	522657	c Guanylate kinase Gmk
	MHR_0427	522658	523209	c hypothetical Ribosomal RNA small subunit methyltransferase D
	MHR_0428	523222	523914	c Rec0
	MHR_t010	524038	524110	c tRNA-Phe
	MHR_t011	524118	524190	c tRNA-Asp
	MHR_t012	524198	524270	c tRNA-Met
	MHR_t013	524368	524455	c tRNA-Ser
	MHR_t014	524460	524533	c tRNA-Met
	MHR_t015	524559	524632	c tRNA-Met
	MHR_t016	524637	524710	c tRNA-Ala
	MHR_t017	524715	524788	c tRNA-Pro
OCMHR64	MHR_0430	525594	526340	c hypothetical protein
	ldh	526425	527366	c L-lactate dehydrogenase
	MHR_0432	527407	528855	c Hexosephosphate transport protein
	MHR_0433	528959	530437	c MG2+ ion transporter
	MHR_0434	530454	531161	c Expressed protein
	MHR_0435	531343	533526	c P3
OCMHR65	MHR_0439	536586	539603	c hypothetical protein
	MHR_0440	539652	542822	c Outer membrane protein-P95
	trxB	542990	543907	c Thioredoxin reductase
	lgt	544000	545022	c Prolipoprotein diacylglyceryl transferase
	uvrA	545049	547916	c Excinuclease ATPase subunit-like protein
	MHR_0444	547925	549700	c hypothetical protein
OCMHR66	MHR_0445	549901	550647	hypothetical protein
	rnhB	550616	551338	Ribonuclease HII
OCMHR67	MHR_0448	553452	553874	c hypothetical protein
	MHR_0449	555410	555721	c hypothetical protein
	MHR_0450	555878	556765	c Transporter, SSS family
	MHR_0451	557048	557575	c Predicted sialic acid transporter
	MHR_0452	558739	559158	c hypothetical protein
	MHR_0453	559225	560103	c hypothetical protein
	araD	560060	560794	c Sugar isomerase SgaE
	sgaU	560784	561677	c Probable L-ribulose-5-phosphate 3-epimerase ulaE
	ulaD	561652	562326	c hexulose 6 phosphate synthase
	sgaA	562392	562862	c Pentitol phosphotransferase enzyme II, A component
	MHR_0458	562873	563160	c Pentitol phosphotransferase enzyme II, B component
	ulaA	563229	565010	c Ascorbate-specific permease IIC component ulaA
	MHR_0460	565046	566098	c hypothetical protein
	MHR_0461	566208	567008	c hypothetical protein
	MHR_0462	567693	568574	c hypothetical protein
	vacB	568592	570676	c VACB-like ribonuclease II
	MHR_0464	570703	570936	c Preprotein translocase, SecG subunit
	MHR_0465	570979	572703	c hypothetical protein
	potC	572693	573520	c Spermidine/putrescine transport system permease protein
	potB	573513	574397	c spermidine/putrescine ABC transporter permease protein
	potA	574378	575718	c ABC transporter, ATP-binding protein
OCMHR68	MHR_t018	576131	576203	tRNA-His
	eno	576450	577802	Enolase
	MHR_0470	578235	578696	hypothetical protein
OCMHR69	trxA	579384	579689	c Thiol-disulfide isomerase and thioredoxin
	proS	579743	581185	c Prolyl-tRNA synthetase 2
	MHR_t019	582355	582426	c tRNA-Gln
	MHR_t020	582433	582513	c tRNA-Tyr
OCMHR70	rplU	586968	587267	50S ribosomal protein L21
	rpmA	587277	587534	50S ribosomal protein L27
	MHR_0480	588759	589523	DNA processing protein SMF
	MHR_0481	589830	591068	hypothetical protein
	MHR_0482	591055	593718	TraE/TrsE-like membrane protein
	MHR_0483	593855	597925	putative ICEF-II
	MHR_0484	597941	598747	putative hydrolase
OCMHR71	MHR_0485	598789	599679	c DNA polymerase I
	dnaE	599672	602611	c DNA polymerase III alpha subunit
	MHR_0487	602685	604055	c ABC transporter xylose-binding lipoprotein
	rbfA	604033	604380	c Ribosome-binding factor A
	infB	604384	606198	c Translation initiation factor IF-2
	MHR_0490	606165	606488	c Putative transciprtional termination factor
	nusA	606464	608137	c Transcription termination-antitermination factor nusA
	MHR_0492	608146	608733	c hypothetical protein
OCMHR72	MHR_0493	608779	609387	hypothetical protein
	MHR_0494	609418	609720	hypothetical protein
	MHR_0495	609720	611354	Predicted kinase, related to dihydroxyacetone kinase
	plsX	611354	612349	Phosphate acyltransferase
	rnc	612354	613031	Ribonuclease III
	MHR_0498	613104	616043	Protein P115
OCMHR73	rpsL	617805	618224	Ribosomal protein S12-like protein
	rpsG	618245	618715	30S ribosomal protein S7
	fusA	618709	620805	translation elongation factor G
	MHR_0503	620833	621741	hypothetical protein
OCMHR74	pyk	623523	624950	c Pyruvate kinase
	MHR_0507	625024	625821	c hypothetical protein
	MHR_0508	626179	626907	c UPF0082 protein
	nadE	626909	627640	c NH(3)-dependent NAD(+) synthetase
	MHR_0510	627664	628581	c Mannose-6-phosphate isomerase, type 1
OCMHR75	fruK	628649	629593	1-phosphofructokinase
	trmA	629562	630362	Uncharacterized RNA methyltransferase
	MHR_0513	630458	630652	RNA methyltransferase, TrmA family protein
	pdhD	631174	633063	c pyruvate dehydrogenase E3 component dihydrolipoamide dehydrogenase
OCMHR76	pdhD	631173	633063	dihydrolipoamide dehydrogenase
	pdhC	633167	634105	c Dihydrolipoamide acetyltransferase component of pyruvate dehydrogenase complex
	pdhB	634129	635115	c Pyruvate dehydrogenase E1 component beta subunit
	pdhA	635119	636219	c Pyruvate dehydrogenase E1-alpha subunit
	rpmB	636364	636555	c 50S ribosomal protein L28
	rplT	636560	636919	c 50S ribosomal protein L20
	rpmI	636963	637151	c 50S ribosomal protein L35
	infC	637144	637836	c translation initiation factor IF-3
	tpx	638093	638611	c Thiol peroxidase
	MHR_0523	638613	641045	c hypothetical protein
	MHR_t021	641063	641133	c tRNA-Trp
	gtp1	641153	642256	c Predicted GTPase, probable translation factor
	rpsR	642314	642556	c 30S ribosomal protein S18
	ssb	642569	643108	c Single-stranded DNA-binding protein
	rpsF	643114	643662	c 30S ribosomal protein S6
	apt	643776	644315	c Adenine phosphoribosyltransferase
	MHR_0529	644358	645941	c Amino acid permease
OCMHR77	MHR_0530	646155	646964	c Hydrolase of the HAD family
	lysS	646964	648442	c Lysyl-tRNA synthetase 1
	ftsH	648534	650714	c cell division protease FtsH
	MHR_0533	650775	651653	c tRNA(Ile)-lysidine synthase
	pth	651610	652185	c Peptidyl-tRNA hydrolase
	MHR_0535	652209	652622	c Holliday junction resolvase, putative
	MHR_0536	652601	653743	c hypothetical protein
	alaS	653821	656484	c alanyl tRNA synthetase
	MHR_0538	656561	658243	c hypothetical protein
	ribF	658272	659144	c Riboflavin biosynthesis protein
	MHR_0540	659153	659965	c hypothetical Phosphatase yidA
	truB	659955	660854	c tRNA pseudouridine synthase B
	MHR_t023	660914	660995	c tRNA-Leu
	MHR_t024	661054	661126	c tRNA-Thr
	MHR_t025	661133	661205	c tRNA-Val
	MHR_t026	661214	661286	c tRNA-Glu
	rpmF	661265	661591	c
	MHR_t027	661294	661365	c tRNA-Asn
	pheT	661712	663898	c Phenylalanyl-tRNA synthetase beta chain
	MHR_0544	663910	664866	c Phenylalanyl-tRNA synthetase, alpha subunit
	mgs1	664856	666073	c ATPase family associated with various cellular activities
	MHR_0546	666060	667511	c hypothetical protein
	pfkA	667699	668670	c 6-phosphofructokinase
	MHR_t028	668765	668837	c tRNA-Lys
	MHR_t029	668845	668928	c tRNA-Leu
	rbgA	669032	669886	c GTP-binding protein
	mnuA	669904	671241	c Membrane nuclease, lipoprotein
OCMHR78	clpB	671331	673487	ATP-dependent serine proteinase, heat shock protein
	MHR_0551	673853	675979	hypothetical protein
	amyC	675999	678389	alpha-amylase
OCMHR79	MHR_0553	678508	681093	c Zinc metalloproteinase C
	MHR_0554	681460	682005	c putative intracellular protease/amidase
	MHR_0555	682071	682574	c hypothetical protein
	MHR_0556	683829	684158	c hypothetical protein
	MHR_0557	684618	685271	c hypothetical protein
	MHR_0558	685595	686125	c hypothetical protein
OCMHR80	tuf	688443	689651	c Elongation factor Tu
	lon	689843	692464	c ATP-dependent protease La
	MHR_0562	692521	693264	c hypothetical protein
	upp	693273	693896	c Uracil phosphoribosyltransferase
	deoC	693968	694639	c Deoxyribose-phosphate aldolase 1
	deoA	694639	695934	c Thymidine phosphorylase
	deoD	695939	696637	c Probable purine nucleoside phosphorylase transmembrane protein
	secA	697241	700147	c Protein translocase subunit secA
OCMHR81	rluC	703391	704260	Ribosomal large subunit pseudouridine synthase C
	MHR_0571	704267	704575	Asp-tRNAAsn/Glu-tRNAGln amidotransferase C subunit
	gatA	704568	705944	Glutamyl-tRNA amidotransferase subunit A
	gatB	705934	707358	Glutamyl-tRNA amidotransferase subunit B
	MHR_0574	707516	708268	Putative transcriptional regulator
	nagB	708268	708960	Glucosamine-6-phosphate isomerase 1
OCMHR82	nagC	708955	709323	c glucokinase
	MHR_0577	709522	709797	c N-acetylmannosamine kinase; transcriptional regulator, ROK family protein
OCMHR83	nanA	710008	710429
	MHR_0579	710847	712423
	MHR_0581	712738	713270
	MHR_0582	713400	714164	hypothetical protein
	MHR_0583	714145	714891	hypothetical protein
OCMHR84	trmE	715873	717207	c tRNA modification GTPase mnmE
	MHR_0585	717207	718823	c ABC transporter ATP-binding protein
	MHR_0586	718962	720551	c hypothetical Y+L amino acid transporter 1
	napA	720644	721078	c Neutrophil activating factor
OCMHR85	MHR_0588	721639	723660	hypothetical protein
	MHR_0589	723682	724374	LemA-family protein
	MHR_0590	724404	724952	DUTPase
OCMHR86	pgi	724975	726387	c Glucose-6-phosphate isomerase A
	pgi	726457	727950	c Glucose-6-phosphate isomerase A
	polC	728378	732751	c DNA polymerase III alpha subunit
	MHR_0594	732781	733704	c Phosphatidate cytidylyltransferase synthase
	frr	733709	734269	c Ribosome recycling factor
	pyrH	734274	734990	c Uridylate kinase smbA
OCMHR87	MHR_0598	736472	737353	c hypothetical protein
	gpmI	737488	739029	c 2,3-bisphosphoglycerate-independent phosphoglycerate mutase
	MHR_0600	739019	739309	c Probable exported protein
	MHR_0601	739353	742499	c Putative ATP-binding helicase protein
	MHR_0602	742492	742857	c Putative PTS system glucose-specific enzyme II
OCMHR88	trpS	742908	743891	Tryptophanyl-trna synthetase protein
	thrS	743893	745638	Threonyl-tRNA synthetase
OCMHR89	MHR_0605	746149	746580	c Peptide methionine sulfoxide reductase MsrA/msrB
	MHR_0606	748124	748276	c hypothetical protein
OCMHR90	MHR_0608	748892	749473	c hypothetical protein
	tig	749525	750988	c Trigger factor
	MHR_0610	751061	752311	c hypothetical 33 kDa chaperonin
	gap	752392	753393	c Glyceraldehyde 3-phosphate dehydrogenase C
	dnaK	753528	755321	c Hsp70-like protein
	MHR_0613	755476	756246	c hypothetical protein
	MHR_0614	756339	756986	c hypothetical protein
	MHR_0615	757299	757716	c
	MHR_0616	757573	758556	c hypothetical protein
	MHR_0617	758683	759096	c hypothetical protein
	MHR_0618	759599	759976	c hypothetical protein
	MHR_0619	760493	760975	c hypothetical protein
OCMHR91	tdk	761970	762548	Thymidine kinase
	MHR_t030	762585	762655	tRNA-Gly
	MHR_0621	762984	763505	hypothetical protein
OCMHR92	MHR_0623	764518	766257	c ABC transport system permease protein p69
	MHR_0624	766250	767008	c Probable ABC transporter ATP-binding protein p29
	MHR_0625	766989	768266	c High affinity transport system protein p37
	MHR_0626	768392	768727	c Uncharacterized 13.1 kDa HIT-like protein in P37 5'region
	MHR_0627	768761	770401	c P60-like lipoprotein
	MHR_0628	770410	772578	c hypothetical protein
	MHR_0629	772705	773097	c membrane protease subunits, stomatin/prohibitin-like protein
	MHR_0630	773634	774155	c hypothetical protein
OCMHR93	MHR_0631	774209	775594
	MHR_0632	775626	776534	Chromosome replication initiation and membrane attachment protein
	dnaI	776536	777405	Primosomal protein DnaI
OCMHR94	MHR_0634	777470	777901	c hypothetical protein
	oppF	777920	780223	c Oligopeptide transport system permease protein
	oppD	780223	781287	c Oligopeptide ABC transporter ATP binding prote
	oppC	781287	782441	c Oligopeptide transport system permease protein
	oppB	782434	783489	c Oligopeptide ABC transporter permease protein
	MHR_0639	783489	786329	c Lipoprotein
	fpg	786884	787720	c Formamidopyrimidine-DNA glycosylase, MutM
	rpiB	787720	788181	c Ribose 5-phosphate isomerase B
	MHR_0642	788184	788915	c SUA5-like translation suppressor
	MHR_0643	788921	790006	c ABC transporter, permease protein
OCMHR95	uvrB	792323	794329	c Excinuclease ABC subunit B
	ppa	794379	794933	c Pyrophosphatephospho hydrolase
	MHR_0647	794946	795794	c hypothetical protein
	MHR_0648	795814	796659	c Expressed protein
	MHR_r003	796667	796877	c 5S ribosomal RNA
	trkA	796880	797557	c TrkA-C domain protein
OCMHR96	atpD	801712	803106	c ATP synthase subunit B
	atpA	803106	804629	c ATP synthase subunit A
	MHR_0655	804631	807006	c hypothetical protein
	MHR_0656	807453	808373	c hypothetical protein
	MHR_0657	808382	808972	c hypothetical protein
	MHR_0658	808962	810518	c hypothetical membrane protein
	MHR_0659	810558	813086	c Lipoprotein
	MHR_0660	813096	815651	c hypothetical protein
	thyA	816286	817146	c Thymidylate synthase 2
OCMHR97	nrdF	817377	818411	Ribonucleoside-diphosphate reductase beta chai
	nrdI	818415	818876	ribonucleotide reductase stimulatory protein
	nrdE	818951	821116	ribonucleotide-diphosphate reductase subunit alpha
	MHR_0665	821274	821582	Possible beta-galactosidase, beta subunit
	MHR_0666	821823	822551	hypothetical protein
	MHR_0667	822509	824932	DNA2-like helicase
	MHR_0668	824755	825714	hypothetical protein
	MHR_0669	825906	826445	hypothetical protein
	MHR_0670	826602	828077	hypothetical protein
	MHR_0671	828121	828750	hypothetical protein
	MHR_0672	829087	830085	CLP-like protein
	MHR_0673	830185	831036	ATPase AAA-2 domain protein
OCMHR98	MHR_0674	831099	831617	c hypothetical protein
	MHR_0675	831761	832060	c hypothetical protein
	MHR_0676	832309	833235	c hypothetical protein
	MHR_0677	833259	835520	c Lipoprotein
	MHR_0678	835535	836386	c hypothetical protein
	oxaA	836945	838783	c Membrane protein oxaA
	rnpA	838765	839115	c Ribonuclease P protein component
* Although named ORF some CDSs are referred to tRNA genes or others.
