# Supplementary material for: New insights on the biology of swine respiratory tract mycoplasmas from a comparative genome analysis
Source: BMC Genomics. 2013 Mar 14;14:175. doi: 10.1186/1471-2164-14-175 (PMC3610235; doi:10.1186/1471-2164-14-175)
Supplement: Additional file 3 — Monocistronic group (mC). [file 1471-2164-14-175-S3.xls]

## Sheet: monocistronic MHP_MFL_MHR
Additional file 3. Monocistronic group (mC)
Monocistronic group (mC) in the M. hyopneumoniae 7448 genome.
mC	Gene Identification	Product
mC7448 1	MHP7448_0016	hypothetical protein
mC7448 2	MHP7448_0017	hypothetical protein
mC7448 3	MHP7448_0066 uvrC	excinuclease ABC subunit C
mC7448 4	MHP7448_0087 rbgA	ribosomal biogenesis GTPase
mC7448 5	MHP7448_0090	hypothetical protein
mC7448 6	MHP7448_0094	hypothetical protein
mC7448 7	MHP7448_0095	hypothetical protein
mC7448 8	MHP7448_0101 clpB	ATP-dependent protease binding protein
mC7448 9	MHP7448_0119	hypothetical protein
mC7448 10	MHP7448_0128	hypothetical protein
mC7448 11	MHP7448_0133 lip2	lipase-esterase
mC7448 12	MHP7448_0200	26.3 kDa protein in cilium adhesin operon
mC7448 13	MHP7448_0232	hypothetical protein
mC7448 14	MHP7448_0268 mgtA	cation-transporting P-type ATPase
mC7448 15	MHP7448_0279	transcriptional regulator
mC7448 16	MHP7448_0280 pyrG	CTP sinthetase
mC7448 17	MHP7448_0308	hypothetical protein
mC7448 18	MHP7448_0336	hypothetical protein
mC7448 19	MHP7448_0337	hypothetical protein
mC7448 20	MHP7448_0344	hypothetical protein
mC7448 21	MHP7448_0357	Amino acid permease
mC7448 22	MHP7448_0390	hypothetical protein
mC7448 23	MHP7448_0485	hypothetical protein
mC7448 24	MHP7448_0522	hypothetical protein
mC7448 25	MHP7448_0528 gyrA	DNA gyrase subunit A
mC7448 26	MHP7448_0545 ktrA	potassium uptake protein
mC7448 27	MHP7448_0546 ktrB	potassium uptake protein
mC7448 28	MHP7448_0551	hypothetical protein
mC7448 29	MHP7448_0571 pdhD-1	dihydrolipoamide dehydrogenase
mC7448 30	MHP7448_0572 nagA	N-acetylglucosamine-6-phosphate deacetylase
mC7448 31	MHP7448_0587 pulA	pullulanase
mC7448 32	MHP7448_0622 dam	DNA adenine methylase
mC7448 33	MHP7448_0626	hypothetical protein
mC7448 34	MHP7448_0635 gcp	O-sialoglycoprotein endopeptidase
Monocistronic group (mC) in the M. flocculare genome.
mC	Gene Identification	Product
mCMFL 1	MF01463	hypothetical protein
mCMFL 2	MF01164	excinuclease ABC subunit C
mCMFL 3	MF00479	ATP-dependent protease binding protein
mCMFL 4	MF00500	conserved hypothetical protein
mCMFL 5	MF00598	transcriptional regulator
mCMFL 6	MF00636	cation-transporting P-type ATPase
mCMFL 7	MF01462	hypothetical protein
mCMFL 8	MF00720	hypothetical protein
mCMFL 9	MF01360	conserved hypothetical protein
mCMFL 10	MF01095	cell division protein ftsZ
mCMFL 11	MF01093	hypothetical protein
mCMFL 12	MF01105	hypothetical protein
mCMFL 13	MF00069	hypothetical protein
mCMFL 14	MF00072	CTP synthase
mCMFL 15	MF00082	conserved hypothetical protein
mCMFL 16	MF00113	glycine hydroxymethyltransferase
mCMFL 17	MF01443	hypothetical protein
mCMFL 18	MF00122	hypothetical protein
mCMFL 19	MF00131	lipase-esterase
mCMFL 20	MF00247	hypothetical protein
mCMFL 21	MF00249	26.3 kDa protein in cilium adhesin operon
mCMFL 22	MF00267	PTS system, fructose-specific IIABC component (EI IABC-Fru)
mCMFL 23	MF01403	hypothetical protein
mCMFL 24	MF00297	conserved hypothetical protein
mCMFL 25	MF00776	hypothetical protein
mCMFL 26	MF00767	ABC transporter ATP-binding protein
mCMFL 27	MF00530	DNA gyrase subunit A
mCMFL 28	MF00564	potassium uptake protein
mCMFL 29	MF00574	conserved hypothetical protein
mCMFL 30	MF00577	conserved hypothetical protein
mCMFL 31	MF00865	conserved hypothetical protein
mCMFL 32	MF00934	O-sialoglycoprotein endopeptidase
mCMFL 33	MF01444	conserved hypothetical protein
mCMFL 34	MF00833	VACB-like ribonuclease II
mCMFL 35	MF01404	hypothetical protein
mCMFL 36	MF01284	hypothetical protein
mCMFL 37	MF01326	conserved hypothetical protein
mCMFL 38	MF01092	phosphoenolpyruvate-protein phosphotransferase
mCMFL 39	MF00001	hypothetical protein
mCMFL 40	MF01459	hypothetical protein
mCMFL 41	MF00409	pullulanase
mCMFL 42	MF00431	N-acetylglucosamine-6-phosphate deacetylase
mCMFL 43	MF01458	hypothetical protein
mCMFL 44	MF01385	hypothetical protein
mCMFL 45	MF00331	ribosomal large subunit pseudouridine synthase D
mCMFL 46	MF01430	hypothetical protein
mCMFL 47	MF01432	hypothetical protein
mCMFL 48	MF01226	amino acid permease
mCMFL 49	MF00834	hypothetical protein
mCMFL 50	MF00455	hypothetical protein
mCMFL 51	MF01465	hypothetical protein
										mono
Monocistronic group (mC) in the M. hyorhinis genome.
mC	Gene Identification	Product
mCMHR 1	MHR_0013	hypothetical protein
mCMHR 2	MHR_0014	hypothetical protein
mCMHR 3	ldh	L-lactate dehydrogenase 2
mCMHR 4	MHR_0042	hypothetical protein
mCMHR 5	ushA	5'-nucleotidase precursor
mCMHR 6	MHR_0059	hypothetical protein
mCMHR 7	MHR_0079	hypothetical protein
mCMHR 8	rpsD	30S ribosomal protein S4
mCMHR 9	uvrC	Excinuclease ABC subunit C
mCMHR 10	MHR_0155	hypothetical Serine-rich adhesin for platelets
mCMHR 11	MHR_0227	hypothetical protein
mCMHR 12	MHR_0228	hypothetical protein
mCMHR 13	fruA	Fructose permease IIC component
mCMHR 14	MHR_0278	Amidohydrolase 3
mCMHR 15	MHR_0340	hypothetical protein
mCMHR 16	MHR_0342	hypothetical protein
mCMHR 17	MHR_0374	Restriction endonuclease S subunits
mCMHR 18	gcp	Putative glycoprotease GCP
mCMHR 19	MHR_0429	Glycerol-3-phosphate acyltransferase
mCMHR 20	pgk	Phosphoglycerate kinase
mCMHR 21	MHR_0474	hypothetical protein
mCMHR 22	MHR_0476	hypothetical protein
mCMHR 23	ptsI	Phosphotransferase system (PTS) enzyme I
mCMHR 24	MHR_0505	hypothetical protein
mCMHR 25	dctD	deoxycytidylate deaminase
mCMHR 26	MHR_0597	hypothetical protein
mCMHR 27	MHR_0644	hypothetical protein
mCMHR 28	ntpJ	Cation transport protein
mCMHR 29	MHR_0651	ABC transporter ATP-binding-Pr1
mCMHR 30	MHR_0652	hypothetical protein
