# Supplementary material for: New insights on the biology of swine respiratory tract mycoplasmas from a comparative genome analysis
Source: BMC Genomics. 2013 Mar 14;14:175. doi: 10.1186/1471-2164-14-175 (PMC3610235; doi:10.1186/1471-2164-14-175)
Supplement: Additional file 4 — OC organization similarities in the M. hyorhinis and M. flocculare genomes in relationship of M. hyopneumoniae OC organization. [file 1471-2164-14-175-S4.xls]

## Sheet: OCs MHP_MHR_MFL_
Additional file 4 : OC* organization similarities in the M. hyorhinis and M. flocculare genomes in relationship of M. hyopneumoniae OC organization.
MHP7448 ORF cluster	MHP7448 gene identification	Product	7448 Strand1	M. hyorhinis(MHR)2	M. flocculare(MFL)2
OC74481	dnaA	chromosomal replication initiation protein		OCMHR 01 1°	15º c
	dnaN	DNA polymerase III beta subunit		OCMHR 01 2°	14º
	gidA	tRNA uridine 5-carboxymethylaminomethyl modification enzyme GidA		OCMHR 01 4°	13º
	MHP7448_0004	hypothetical protein		OCMHR 01 5°	12º
	MHP7448_0005	putative MgpA like-protein		OCMHR016°	11º
	MHP7448_0006	DHH family phosphoesterase		OCMHR01 7°	10º
	MHP7448_0007	hypothetical protein			9º
	ftsY	cell division protein ftsY		OCMHR12 1°	8º
	MHP7448_0009	hypothetical protein		OCMHR12 2°	7º
	hrcA	heat-inducible transcription repressor		OCMHR12 5°	6º
	grpE	heat shock protein		OCMHR126°	5º
	argS	arginyl-tRNA synthetase		OCMHR127°	4º
	MHP7448_0013	hypothetical protein		OCMHR12 8°	3º
	fba	fructose-bisphosphate aldolase		OCMHR129°	2º
	rluC	ribosomal large subunit pseudouridine synthase C		OCMHR81 1°	1º c
OC7448 2	MHP7448_0018	hypothetical protein	c
	MHP7448_0019	ABC transporter ATP-binding protein	c
	MHP7448_0020	ABC transporter ATP-binding protein	c
	MHP7448_0021	ABC transporter ATP-binding protein	c
	MHP7448_0022	hypothetical protein	c
	MHP7448_0023	ABC transporter ATP-binding protein	c
	MHP7448_0024	ABC transporter ATP-binding protein	c
	MHP7448_0025	hypothetical protein	c
OC74483	sipS	signal peptidase I			1°
	gatC	Asp-tRNAAsn/Glu-tRNAGln amidotransferase C subunit		OCMHR81 2°	2°
	gatA	amidase		OCMHR813°	3°
	gatB	aspartyl/glutamyl-tRNA amidotransferase subunit B		OCMHR81 4°	4°
	MHP7448_0030	hypothetical protein			5°
OC74484	lsp	lipoprotein signal peptidase	c	OCMHR19 5°	c 1°
	ileS	isoleucyl-tRNA synthetase	c	OCMHR19 4°	c 2°
	parC	DNA topoisomerase IV subunit A	c	OCMHR19 3°	c 3°
	parE	topoisomerase IV subunit B	c	OCMHR19 2°	c 4°
OC74485	gap	glyceraldehyde 3-phosphate dehydrogenase		c OCMHR90 4°	1°
	MHP7448_0036	hypothetical protein			2°
OC74486	vacB	VACB-like ribonuclease II	c	c OCMHR67 16°
	cls	cardiolipin synthetase	c	c OCMHR32 8°	c 1º
	recA	recombinase A	c	c OCMHR32 9°	c 2º
OC74487	licA	PTS system, lichenan-specific IIA component		OCMHR33 1°	1º
	obgE	GTPase ObgE		OCMHR33 2°	2º
	MHP7448_0042	hypothetical protein		OCMHR33 3°	3º
	MHP7448_0043	hypothetical protein		OCMHR33 4°	4º
	MHP7448_0044	hypothetical protein		OCMHR33 5°	5º
	dinP	DNA polymerase IV		OCMHR33 6°	6º
	MHP7448_0046	hypothetical protein			7º
	atpB	F0F1 ATP synthase subunit A		OCMHR33 7°	8º
	atpE	F0F1 ATP synthase subunit C		OCMHR33 8°	9º
	atpF	ATP synthase subunit B		OCMHR33 9°	10º
	atpH	F0F1 ATP synthase subunit delta		OCMHR33 10°	11º
	atpA-1	F0F1 ATP synthase subunit alpha		OCMHR33 11°	12º
	atpG	ATP synthase gamma chain		OCMHR33 12°	13º
	atpD	F0F1 ATP synthase subunit beta		OCMHR33 13°	14º
	recU	Holliday junction-specific endonuclease		c OCMHR6140°	15º
	rpsB	30S ribosomal protein S2		c OCMHR61 39°	16º
	tsf	elongation factor Ts		c OCMHR61 38°	17º
	ffh	signal recognition particle protein		c OCMHR61 37°	18º
	glyS	glycyl-tRNA synthetase		c OCMHR61 36°	19º
	dnaG	DNA primase		c OCMHR6135°	20º
	rpoD	RNA polymerase sigma factor		c OCMHR6134°	21º
	MHP7448_0061	hypothetical protein		c OCMHR61 33°	22º
	nfo	endonuclease IV		c OCMHR6132°	23º
	tyrS	tyrosyl tRNA synthetase		OCMHR16 2°	24º
	MHP7448_0064	hypothetical protein			25º
	MHP7448_0065	hypothetical protein			26º
OC74488	dnaK	molecular chaperone DnaK		c OCMHR90 3°	1º
	dnaJ	heat shock protein DnaJ		c OCMHR 05 1°	2º
	cmk	cytidylate kinase		OCMHR10 8°	3º
	engA	GTP-binding protein EngA		OCMHR10 9°	4º
	himA	nucleoid DNA-binding protein		OCMHR10 10°	5º
	MHP7448_0072	hypothetical protein			6º
	lepA	GTP-binding protein LepA		OCMHR10 11°	7º
	MHP7448_0074	hypothetical protein			8º
OC74489	fusA	elongation factor G	c	OCMHR73 3°	c 1º
	rpsG	30S ribosomal protein S7	c	OCMHR73 2°	c 2º
	rpsL	30S ribosomal protein S12	c	OCMHR73 3°	c 3º
	MHP7448_0078	hypothetical protein	c	OCMHR03 6°	c 4º
	MHP7448_0079	hypothetical protein	c	OCMHR03 5°	c 5º
	MHP7448_0080	hypothetical protein	c	OCMHR03 4°
OC744810	MHP7448_0081	amino acid permease		OCMHR21 4°	1º
	nox	NADH oxidase		OCMHR06 3°	2º
OC744811	deoA	thymidine phosphorylase	c	c OCMHR80 6°	c 1º
	deoD	purine-nucleoside phosphorylase	c	c OCMHR80 7°	c 2º
	MHP7448_0085	hypothetical protein	c
	secA	preprotein translocase subunit SecA	c	c OCMHR80 8°	c 3º
	MHP7448_t1	tRNA-Phe	c	c OCMHR63 8°	10º
	MHP7448_t2	tRNA-Asp	c	c OCMHR63 9°	9º
	MHP7448_t3	tRNA-Met	c	c OCMHR63 10°	8º
	MHP7448_t4	tRNA-Ser	c	c OCMHR63 11°	7º
	MHP7448_t5	tRNA-Met	c	c OCMHR63 12°	6º
	MHP7448_t6	tRNA-Met	c	c OCMHR63 13°	5º
	MHP7448_t7	tRNA-Ala	c	c OCMHR63 14°	4º
	MHP7448_t8	tRNA-Pro	c	c OCMHR63 15°	3º
	MHP7448_t9	tRNA-Arg	c
OC744812	MHP7448_0088	hypothetical protein	c
	MHP7448_0089	hypothetical protein	c
OC744813	uvrA	excinuclease ABC subunit A	c	c OCMHR 65 5°	3º
	MHP7448_0092	hypothetical protein	c	c OCMHR 65 6°	2º
	MHP7448_0093	hypothetical protein	c
OC744814	MHP7448_t10	tRNA-Trp		c OCMHR76 11°
	tpx	thiol peroxidase		c OCMHR76 9°	c 5º
	lgt	prolipoprotein diacylglyceryl transferase		c OCMHR65 4°	c 4º
	trxB	thioredoxin reductase		c OCMHR65 3°	c 3º
	MHP7448_0099	outer membrane protein - P95		c OCMHR65 2°
	MHP7448_0100	hypothetical protein			c 1º
OC744815	tpiA	triosephosphate isomerase		OCMHR24 1°	1°
	rpsO	30S ribosomal protein S15		OCMHR24 2°	2°
	rnpB	RNase P RNA			3°
	MHP7448_0105	putative protein P102
OC744816	MHP7448_0106	hypothetical protein	c
	MHP7448_0107	protein P102	c		4º
	MHP7448_0108	protein P97- copy 2	c		3º
	gyrB	DNA gyrase subunit B	c	OCMHR 34 17°	2º
	gyrB	6-phosphofructokinase	c	c OCMHR77 23°	1º
	MHP7448_t11	tRNA-Lys	c	c OCMHR77 24°
	MHP7448_t12	tRNA-Leu	c	c OCMHR77 25°
OC744817	MHP7448_0112	hypothetical protein			c 6º
	MHP7448_0113	amino acid permease		c OCMHR76 17°	c 5º
	apt	adenine phosphoribosyltransferase		c OCMHR76 16°	c 4º
	pdhA	pyruvate dehydrogenase E1-alpha subunit		c OCMHR76 4°	c 3º
	pdhB	pyruvate dehydrogenase		c OCMHR76 3°	c 2º
OC744818	MHP7448_0117	hypothetical protein
	MHP7448_0118	hypothetical protein
OC744819	MHP7448_0120	hypothetical protein
	MHP7448_0121	hypothetical protein
OC744820	rpmB	50S ribosomal protein L28	c	c OCMHR76 5°	c1º
	rplT	50S ribosomal protein L20	c	c OCMHR76 6°	c 2º
	rpmI	50S ribosomal protein L35	c	c OCMHR76 7°	c 3º
	infC	translation initiation factor IF-3	c	c OCMHR76 8°	c 4º
	pyk	pyruvate kinase	c	c OCMHR74 1°	c 5º
	MHP7448_0127	hypothetical protein	c		c 6º
OC744821	MHP7448_0129	aminopeptidase	c	c OCMHR 32 4°	c 1º
	ung	uracil-DNA glycosylase	c	c OCMHR 32 6°	c 2º
OC744822	rplU	50S ribosomal protein L21		OCMHR70 1°	1º
	rpmA	50S ribosomal protein L27		OCMHR70 2°	2º
OC744823	scr	signal recognition particle RNA
	MHP7448_0135	hypothetical protein			1º
	MHP7448_0136	hexosephosphate transport protein		c OCMHR64 3°	2º
	ldh	L-lactate dehydrogenase		c OCMHR64 2°	3º
OC744824	MHP7448_0138	hypothetical protein
	prfA	peptide chain release factor 1		OCMHR50 3°	6º
	hemK	protoporphirogen oxidase		OCMHR50 4°	7º
	gltX	glutamyl-tRNA synthetase		OCMHR50 5°	8º
	MHP7448_0142	hypothetical protein		OCMHR50 6°	9
	MHP7448_0143	tRNA/rRNA methyltransferase		OCMHR50 7°	10
	MHP7448_0144	putative tRNA/rRNA methyltransferase		OCMHR50 8°	11º
OC744825	MHP7448_0145	chromate transport protein		OCMHR 51 1°	13º
	MHP7448_0146	chromate transport protein			14º
	MHP7448_0147	hypothetical protein		OCMHR51 3°	15º
	MHP7448_0148	hypothetical protein			16º
	tig	trigger factor		c OCMHR90 2°	17º
OC744826	MHP7448_0150	hypothetical protein	c
	rpe	ribulose-phosphate 3-epimerase	c	c OCMHR63 2°	c 1º
	MHP7448_0152	hypothetical protein	c
	gmk	guanylate kinase	c	c OCMHR63 5°	c 3º
	MHP7448_0154	DNA methylase	c	c OCMHR63 6°	c 4º
	MHP7448_0155	hypothetical protein	c	c OCMHR63 7°	c 5º
	era	GTP-binding protein Era	c	OCMHR48 4°	c6º
	cdd	cytidine deaminase	c	OCMHR48 3°	c 7º
	MHP7448_0158	hypothetical protein	c
	MHP7448_0159	hypothetical protein	c
	MHP7448_0160	ABC transporter ATP-binding and permease protein	c	OCMHR48 1°	c 10º
OC744827	deoB	phosphopentomutase		c OCMHR47 7°	1º
	MHP7448_0162	hypothetical protein
	tlyA	haemolysin			4º
	nifS	nitrogen fixation protein		c OCMHR47 3°	5º
	MHP7448_0165	hypothetical protein		c OCMHR47 2°
	rluB	ribosomal large subunit pseudouridine synthase B		c OCMHR47 1°	6º
OC744828	rplQ	50S ribosomal protein L17	c	c OCMHR61 2°	c 1º
	rpoA	DNA-directed RNA polymerase subunit alpha	c	c OCMHR61 3°	c 2º
	rpsK	30S ribosomal protein S11	c	c OCMHR61 4°	c 3º
	rpsM	30S ribosomal protein S13	c	c OCMHR61 5°	4º
	rpmJ	50S ribosomal protein L36	c		5º
	infA	translation initiation factor IF-1	c	c OCMHR61 6°	6º
	map	methionine aminopeptidase	c	c OCMHR61 7°	7º
	adk	adenylate kinase	c	c OCMHR61 8°	8º
	secY	preprotein translocase subunit SecY	c	c OCMHR61 9°	9º
	rplO	50S ribosomal protein L15	c	c OCMHR61 10°	10º
	rpsE	30S ribosomal protein S5	c	c OCMHR61 11°	11º
	rplR	50S ribosomal protein L18	c	c OCMHR61 12°	12º
	rplF	50S ribosomal protein L6	c	c OCMHR61 13°	13º 14º
	rpsH	30S ribosomal protein S8	c	c OCMHR61 14°	15º
	rpsN	30S ribosomal protein S14	c	c OCMHR61 15°	16º
	rplE	50S ribosomal protein L5	c	c OCMHR61 16°	17º
	rplX	50S ribosomal protein L24	c	c OCMHR61 17°	18º
	rplN	50S ribosomal protein L14	c	c OCMHR61 18°	20º
	rpsQ	30S ribosomal protein S17	c	c OCMHR61 19°	21º
	rpmC	50S ribosomal protein L29	c	c OCMHR61 20°	22º
	rplP	50S ribosomal protein L16	c	c OCMHR61 21°	23º
	rpsC	30S ribosomal protein S3	c	c OCMHR61 22°	24º
	rplV	50S ribosomal protein L22	c	c OCMHR61 23°	25º
	rpsS	30S ribosomal protein S19	c	c OCMHR61 24°	26º
	rplB	50S ribosomal protein L2	c	c OCMHR61 25°	27º
	rplW	50S ribosomal protein L23	c	c OCMHR61 26°	28º
	rplD	50S ribosomal protein L4	c	c OCMHR61 27°	29º
	rplC	50S ribosomal protein L3	c	c OCMHR61 28°	30º
	rpsJ	30S ribosomal protein S10	c	c OCMHR61 29°	31º c
OC744829	MHP7448_0197	hypothetical protein
	MHP7448_0198	protein P97 -copy 1
	MHP7448_0199	protein P102
OC744830	alaS	alanyl-tRNA synthetase		c OCMHR77 8°	1º
	MHP7448_0202	hypothetical protein		c OCMHR77 7°
	MHP7448_0203	hypothetical protein		c OCMHR77 6°
	pth	peptidyl-tRNA hydrolase		c OCMHR77 5°	3º
	MHP7448_0205	hypothetical protein		c OCMHR77 4°	4º
	ftsH	cell division protein		c OCMHR77 3°	5º
	lysS	lysyl-tRNA synthetase		c OCMHR77 2°	6º
	MHP7448_0208	HAD superfamily hydrolase		c OCMHR77 1°	7º
OC744831	trmE	tRNA modification GTPase TrmE	c	c OCMHR84 1°	c 1º
	MHP7448_0210	ABC transporter ATP-binding protein	c	c OCMHR84 2°	c 2º
OC744832	MHP7448_0211	hypothetical protein
	oppB-1	oligopeptide ABC transporter system permease		c OCMHR 56 7°	3º
	oppC-1	oligopeptide transport system permease protein		c OCMHR 56 6°	4º
	oppD	oligopeptide ABC transporter ATP-binding protein		c OCMHR 56 5°	5º
	oppF-1	oligopeptide ABC transporter ATP-binding protein		c OCMHR 56 4°	6º
	MHP7448_0216	hypothetical protein		c OCMHR 56 3°	7º
	MHP7448_0217	lipoprotein		c OCMHR 56 2°	8º
OC744833	MHP7448_0219	hypothetical protein	c
	MHP7448_0220	hypothetical protein	c
	nrdE	ribonucleotide-diphosphate reductase subunit alpha	c	OCMHR 97 3°	1º
	nrdI	ribonucleotide reductase stimulatory protein	c	OCMHR 97 2°	2º
	nrdF	ribonucleotide-diphosphate reductase subunit beta	c	OCMHR 97 1°	3º
	glyA	serine hydroxymethyltransferase	c	OCMHR 24 3°
OC744834	MHP7448_0225	methylmalonate-semialdehyde dehydrogenase
	iolC	myo-inositol catabolism protein
	iolB	myo-inositol catabolism protein
	MHP7448_0228	myo-inositol 2-dehydrogenase
	iolD	myo-inositol catabolism protein
	iolE	myo-inositol catabolism protein
	mglA	ribose ABC transport ATP-binding protein
OC744835	MHP7448_0233	putative ribose ABC transporter
	rbsB	periplasmic sugar-binding proteins
	MHP7448_0235	myo-inositol 2-dehydrogenase
OC744836	MHP7448_0237	hypothetical protein	c	c OCMHR 90 7°
	MHP7448_0238	hypothetical protein	c	c OCMHR 90 9°
	MHP7448_0239	hypothetical protein	c	c OCMHR 90 9°
	MHP7448_0240	hypothetical protein	c
OC744837	secD	bifunctional preprotein translocase subunit SecD/SecF		OCMHR21 1°	c 4º
	hisS	histidyl-tRNA synthetase		OCMHR21 2°	c 3º
	aspS	aspartyl-tRNA synthetase		OCMHR21 3°	c 2º
	MHP7448_0244	hypothetical protein
	rpsT	30S ribosomal protein S20		c OCMHR60 1°	c1º
OC744838	MHP7448_0246	hypothetical protein	c		4º
	MHP7448_0247	TRSE-like protein	c	OCMHR70 5°	3º
	MHP7448_0248	hypothetical protein	c	OCMHR70 4°	2º
	smf	DNA processing protein SMF	c	OCMHR70 3°	1º
OC744839	eno	phosphopyruvate hydratase		OCMHR68 2°	c 3º
	serS	seryl-tRNA synthetase		c OCMHR22 3°	c 2º
	MHP7448_0252	hypothetical protein			c 1º
OC744840	lip	triacylglycerol lipase	c	c OCMHR13 1°	3º
	lplA	lipoate-protein ligase A	c	c OCMHR13 2°	2º
	MHP7448_0255	hypothetical protein	c	c OCMHR13 3°	1º
OC744841	dnaX	DNA polymerase III subunits gamma and tau		OCMHR 2°	c 11º
	MHP7448_0257	hypothetical protein
	recR	recombination protein RecR		OCMHR 4°	c 10º
	tmk	thymidylate kinase		OCMHR 5°	c 9º
	MHP7448_0260	DNA polymerase III subunit delta'		OCMHR 6°	c 8º
	MHP7448_0261	hypothetical protein		OCMHR 7°	c 7º
	hpt	hypoxanthine-guanine phosphoribosyltransferase		OCMHR 8°	c 6º
	cbiO	cobalt transporter ATP-binding subunit		OCMHR 9°	c 5º
	MHP7448_0264	cobalt transporter ATP-binding subunit		OCMHR 10°	c 4º
	MHP7448_0265	ABC transporter permease protein		OCMHR 11°	c 3º
	lig	DNA ligase		OCMHR 12°	c 2º
	MHP7448_0267	hypothetical protein		OCMHR10 18°	c 1º
OC744842	smpB	SsrA-binding protein		c OCMHR37 2°	2º c
	MHP7448_0270	nuclease, lipoprotein		c OCMHR37 1°	1º c
OC744843	MHP7448_0271	protein P102-like	c		2º
	MHP7448_0272	protein P97-like	c		1º
OC744844	pheS	phenylalanyl-tRNA synthetase alpha chain		c OCMHR77 20°	c 11º
	pheT	phenylalanyl-tRNA synthetase subunit beta		c OCMHR77 19°	c 10º
	rpmF	50S ribosomal protein L32		c OCMHR77 18°	c 9º
	MHP7448_t16	tRNA-Asn		c OCMHR77 17°	c 8º
	MHP7448_t17	tRNA-Glu		c OCMHR77 16°	c 7º
	MHP7448_t18	tRNA-Val		c OCMHR77 15°	c 6º
	MHP7448_t19	tRNA-Thr		c OCMHR77 14°	c 5º
	MHP7448_t20	tRNA-Leu		c OCMHR77 13°	c 4º
	truB	tRNA pseudouridine synthase B		c OCMHR77 12°	c 3º
	MHP7448_0277	hypothetical protein			c 2º
	MHP7448_0278	hypothetical protein			c 1º
OC744845	pgsA	CDP-diacylglycerol--glycerol-3-phosphate 3-phosphatidyltransferase	c		c 1º
	MHP7448_0282	hypothetical protein	c		c 2º
	topA	DNA topoisomerase I	c	c OCMHR43 2°	c 3º
	rplS	50S ribosomal protein L19	c	c OCMHR43 3°	c 4º
	trmD	tRNA (guanine-N1)-methyltransferase	c	c OCMHR43 4°	c 6º
	rpsP	30S ribosomal protein S16	c	c OCMHR43 5°	c 7º
	MHP7448_0287	hypothetical protein	c
OC744846	MHP7448_0289	hypothetical protein
	MHP7448_0290	hypothetical protein
	MHP7448_0291	putative type II DNA modification enzyme: methyltransferase
	MHP7448_0292
OC744847	ychF	GTP-dependent nucleic acid-binding protein EngD	c	c OCMHR76 12°	4°
	rpsR	30S ribosomal protein S18	c	c OCMHR76 13°	3°
	ssb	single-strand binding protein	c	c OCMHR76 14°	2°
	rpsF	30S ribosomal protein S6	c	c OCMHR76 15°	1°
	MHP7448_0297	hypothetical protein	c
	MHP7448_0298	hypothetical protein	c
OC744848	MHP7448_0299	hypothetical protein
	MHP7448_0300	hypothetical protein
	MHP7448_0301	hypothetical protein
	MHP7448_0302	permease		OCMHR38 5°
	ugpQ	glycerophosphoryl diester phosphodiesterase		OCMHR38 6°
OC744849	MHP7448_0305	ABC transporter ATP-binding protein	c
	MHP7448_0306	ABC transporter ATP-binding protein	c
	MHP7448_0307	hypothetical protein	c
OC744850	baiH	NADH-dependent flavin oxidoreductase	c	c OCMHR42 1°
	lplA-1	lipoate-protein ligase A	c	c OCMHR42 2°
	MHP7448_0311	hypothetical protein	c	c OCMHR42 3°
	MHP7448_0312	glycine cleavage system H protein	c	c OCMHR42 4°
OC744851	MHP7448_0313	hypothetical protein
	MHP7448_0314	ABC transporter ATP-binding protein			2º
	MHP7448_0315	ABC transporter ATP-binding protein			3º
	MHP7448_0316
	MHP7448_0317	hypothetical protein
	MHP7448_0318	hypothetical protein			2
	MHP7448_0319	hypothetical protein			1º
	MHP7448_0320	hypothetical protein
	MHP7448_0321	hypothetical protein
OC744852	MHP7448_0324	hypothetical protein	c
	MHP7448_0325	hypothetical protein	c
	MHP7448_0326	hypothetical protein	c
	MHP7448_0327	hypothetical protein	c
OC744853	MHP7448_0328	hypothetical protein
	MHP7448_0329	hypothetical protein
	MHP7448_0330	hypothetical protein
OC744854	MHP7448_0331	hypothetical protein	c
	MHP7448_0332	subtilisin-like serine protease	c
	MHP7448_0333	hypothetical protein	c
OC744855	MHP7448_0334	hypothetical protein
	MHP7448_0335	hypothetical protein
OC744856	MHP7448_0338	hypothetical protein	c
	MHP7448_0339	hypothetical protein	c
	MHP7448_0340	ABC transporter ATP-binding protein	c
	MHP7448_0341	hypothetical protein	c
	MHP7448_0342	hypothetical protein	c
OC744857	MHP7448_0345	hypothetical protein
	MHP7448_0346	hypothetical protein
	MHP7448_0347	hypothetical protein
OC744858	MHP7448_t21	tRNA-Arg	c	OCMHR33 10°	3º
	MHP7448_t22	tRNA-Cys	c	OCMHR33 9°	2º
	MHP7448_0348	hypothetical protein	c		1º
	MHP7448_0349	hypothetical protein	c		3°
	MHP7448_0350	hypothetical protein	c		2°
	MHP7448_0351	hypothetical protein	c		1°
OC744859	MHP7448_0352	hypothetical protein			c 3°
	MHP7448_0353	P60-like lipoprotein			c 2°
	hit	HIT-like protein		c OCMHR92 4°	c 1°
OC744860	MHP7448_0355	hypothetical protein	c		3°
	MHP7448_0356	hypothetical protein	c		2°
OC744861	glpF	glycerol uptake facilitator protein	c		2°
	glpK	glycerol kinase	c		1°
OC744862	MHP7448_0360	P37-like ABC transporter substrate-binding lipoprotein			5° c
	MHP7448_0361	ABC transporter ATP-binding protein			4° c
	MHP7448_0362	ABC transport system permease protein p69 - like		c OCMHR92 1°	3° c
	MHP7448_0363	hypothetical protein
	MHP7448_0364	hypothetical protein
	MHP7448_0365	hypothetical protein
	MHP7448_0366	lipoprotein
	MHP7448_0367	lipoprotein
	MHP7448_0368	putative lipoprotein
	MHP7448_0369	ABC transporter permease protein		c OCMHR10 5°	1º
	MHP7448_0370	ABC transport permease protein		c OCMHR10 6°	2º
	MHP7448_0371	ABC transporter permease protein		c OCMHR10 7°	3º
OC744863	MHP7448_0372	Lppt protein	c		c 1º
	MHP7448_0373	hypothetical protein	c		c 2º
	sgaA	PTS system, IIA component	c	c OCMHR67 10°	c 3º
	MHP7448_0375	PTS system enzyme IIB component	c	c OCMHR67 11°	c 4º
	ulaA	ascorbate-specific PTS system enzyme IIC	c	c OCMHR67 12°	c 5º
	MHP7448_0377	hypothetical protein	c	c OCMHR67 13°	c 6º
	MHP7448_0378	lipoprotein	c		c 7º
OC744864	MHP7448_0379	ABC transport ATP-binding protein		c OCMHR17 3°	1º
	MHP7448_0380	ABC transporter permease protein		c OCMHR17 2°	2º
	MHP7448_0381	ABC transporter permease protein		c OCMHR17 1°	3º
	MHP7448_0382	proline dipeptidase			4º
	MHP7448_0383	ABC transporter ATP-binding protein			5º
OC744865	MHP7448_0384	thioredoxin	c	c OCMHR69 1°	1º c
	proS	prolyl-tRNA synthetase	c	c OCMHR69 2°	2º c
	MHP7448_t23	tRNA-Gln	c	c OCMHR69 3°	3º c
	MHP7448_t24	tRNA-Tyr	c	c OCMHR69 4°	4º c
OC744866	MHP7448_0387	hypothetical protein
	MHP7448_0388	type III restriction-modification system: methylase
	MHP7448_0389	hypothetical protein
OC744867	MHP7448_0391	cell division protein MraZ		OCMHR55 5°	c 4º
	MHP7448_0392	S-adenosyl-methyltransferase		OCMHR55 6°	c 3º
	ftsZ	cell division protein ftsZ		OCMHR55 7°	1º c
	MHP7448_0394	nicotinate phosphoribosyltransferase		c OCMHR52 6°	3º c
	MHP7448_0395	DNA methylase		c OCMHR52 5°	2º c
	metG	methionyl-tRNA synthetase		c OCMHR52 4°	1º c
OC744868	MHP7448_0397	hypothetical protein	c	c OCMHR58 2°	2º
	rnc	ribonuclease III	c		1º
	MHP7448_0399	hypothetical protein	c
OC744869	MHP7448_0400	hypothetical protein
	asnC	asparaginyl-tRNA synthetase		c OCMHR39 8°	c 6º
	MHP7448_0402	hypothetical protein			c 5º
	pcrA	ATP-dependent helicase PcrA		c OCMHR39 5°	c 4º
	MHP7448_0404	hypothetical protein			c 3º
	ruvA	Holliday junction DNA helicase RuvA		c OCMHR39 2°	c 2º
	ruvB	Holliday junction DNA helicase RuvB		c OCMHR39 1°	c 1º
OC744870	MHP7448_0407	hypothetical protein	c	OCMHR38 4°	1°
	MHP7448_0408	hypothetical protein	c		2°
	MHP7448_0409	hypothetical protein	c
	MHP7448_0410	hypothetical protein	c
	MHP7448_0411	hypothetical protein	c
	MHP7448_0412	hypothetical protein	c
	MHP7448_0413	hypothetical protein	c
	MHP7448_0414	putative ICEF-II	c
	MHP7448_0415	putative ICEF integrative conjugal element - II	c
	trsE	TRSE-like protein	c
	MHP7448_0417	hypothetical protein	c
	MHP7448_0418	hypothetical protein	c
	MHP7448_0419	hypothetical protein	c
	MHP7448_0420	single-strand binding protein	c
	MHP7448_0421	hypothetical protein	c
	MHP7448_0422	hypothetical protein	c
	MHP7448_0423	putative ICEF-IIA	c
	MHP7448_0424	putative ICEF integrative conjugal element - IIC	c
	MHP7448_0425	hypothetical protein	c
	MHP7448_0426	hypothetical protein	c
OC744871	efp	elongation factor P		OCMHR57 1°	1º
	tkt	transketolase		OCMHR57 2°	2º
	MHP7448_0429	hypothetical protein			3º
	mnmA	tRNA-specific 2-thiouridylase MnmA		c OCMHR05 2°	4º
OC744872	MHP7448_0431	hypothetical protein	c	OCMHR57 8°	c 1º
	MHP7448_0432	hypothetical protein	c
	MHP7448_0433	hypothetical protein	c
	MHP7448_0434	hypothetical protein	c	c OCMHR67 5°	c 5º
	MHP7448_0435	hypothetical protein	c	c OCMHR67 6°	c 4º
	araD	L-ribulose-5-phosphate 4-epimerase	c	c OCMHR67 7°	c 3º
	sgaU	L-xylulose 5-phosphate 3-epimerase	c	c OCMHR67 8°	c 2º
	ulaD	3-keto-L-gulonate-6-phosphate decarboxylase	c	c OCMHR67 9°	c 1º
	MHP7448_0439	hypothetical protein	c
	MHP7448_0440	hypothetical protein	c
OC744873	MHP7448_0441	hypothetical protein
	MHP7448_0442	hypothetical protein
OC744874	MHP7448_0443	hypothetical protein	c
	MHP7448_0444	hypothetical protein	c
	MHP7448_0445	hypothetical protein	c
OC744875	MHP7448_0446	hypothetical protein			c1°
	MHP7448_0447	hypothetical protein			c2°
	MHP7448_0448	hypothetical protein
OC744876	engB	ribosome biogenesis GTP-binding protein YsxC	c	OCMHR 46 3°	c 3°
	MHP7448_0450	hypothetical protein	c	OCMHR 34 16°	1°
	MHP7448_t25	tRNA-Thr	c		2°
	metK	S-adenosylmethionine synthetase	c	c OCMHR 35 3°	3°
	MHP7448_0452	ABC transporter ATP-binding protein	c	OCMHR 50 2°	4°
	MHP7448_0453	hypothetical protein	c		c 4°
OC744877	acpD	acyl carrier protein phosphodiesterase		OCMHR 49 3°	1°
	acpD-1	acyl carrier protein phosphodiesterase		OCMHR 49 2°	2°
	rpmE	50S ribosomal protein L31		OCMHR 49 1°	3°
	napA	neutrophil activating factor
	rluD	ribosomal large subunit pseudouridine synthase D		OCMHR 59 2°
OC744878	rplA	50S ribosomal protein L1	c	OCMHR 40 2°	c1°
	rplK	50S ribosomal protein L11	c	OCMHR 40 1°	c2°
	MHP7448_t26	tRNA-Leu	c	OCMHR 21 6°	c 3°
	MHP7448_t27	tRNA-Ser	c	OCMHR 21 5°	c 4°
OC744879	MHP7448_0461	hypothetical protein
	MHP7448_0462	hypothetical protein
	MHP7448_0463	hypothetical protein
OC744880	pepA	leucyl aminopeptidase	c	OCMHR 04 7°	c 3°
	trmB	tRNA (guanine-N(7)-)-methyltransferase	c	OCMHR 04 6°	c 4°
	MHP7448_0466	hypothetical protein	c		c 5°
	MHP7448_0467	hypothetical protein	c		c 6°
	MHP7448_0468	hypothetical protein	c		c 7°
	MHP7448_0469	ABC transporter atp-binding protein	c	OCMHR 03 8°	c 8°
	MHP7448_0470	hypothetical protein	c	OCMHR 03 7°	c 9°
OC744881	MHP7448_0471	hypothetical protein
	ptsI	phosphoenolpyruvate-protein phosphotransferase		mC
	nadE	NH(3)-dependent NAD+ synthetase		c OCMHR 74 4°	1º
	MHP7448_0474	hypothetical protein		c OCMHR 74 3°	2º
OC744882	pfs	5'-methylthioadenosine/S-adenosylhomocysteine nucleosidase	c	c OCMHR 45 1°	c 1º
	nadD	putative nicotinate-nucleotide adenylyltransferase	c	c OCMHR 45 2°	c 2º
	MHP7448_0477	hypothetical protein	c	c OCMHR 45 3°	c 3º
	atpD	ATP synthase beta chain	c	c OCMHR 96 1°	c 5º
	atpA	F0F1 ATP synthase subunit alpha	c	c OCMHR 96 2°	c 6º
	MHP7448_0480	hypothetical protein	c		c 7º
	MHP7448_0481	hypothetical protein	c
	MHP7448_0482	hypothetical protein	c
	MHP7448_0483	hypothetical protein	c		1
	MHP7448_0484	hypothetical protein	c		2
OC744883	MHP7448_0486	hypothetical protein	c		1
	mgtE	putative MG2+ transport protein	c	c OCMHR 64 4°	2
	MHP7448_0488	hypothetical protein	c		3
	MHP7448_0489	hypothetical protein	c		4
OC744884	pgk	phosphoglycerate kinase		mC	c 3º
	MHP7448_0491	hypothetical protein
	fruA	PTS system, fructose-specific IIABC component
	MHP7448_0493	hypothetical protein
	MHP7448_0494	mannose-6-phosphate isomerase			c 1º
OC744885	MHP7448_0496	putative p216 surface protein	c		1°
	MHP7448_0497	p76 membrane protein precursor	c		2°
	MHP7448_0498	hypothetical protein	c
	MHP7448_0499	hypothetical protein	c
	MHP7448_0500	asparagine synthetase A	c
	oppF	oligopeptide ABC transporter ATP-binding protein	c	c OCMHR 94 2°	5°
	oppD-1	oligopeptide ABC transporter ATP binding protein	c	c OCMHR 94 3°	4°
	oppC	oligopeptide transport system permease protein	c	c OCMHR 94 4°	3°
	oppB	oligopeptide ABC transporter permease protein	c	c OCMHR 94 5°	2°
	MHP7448_0505	lipoprotein	c	c OCMHR 94 6°	1°
OC744886	pdhC	dihydrolipoamide acetyltransferase		c OCMHR76 2°	2° c
	pdhD	dihydrolipoamide dehydrogenase		c OCMHR76 1°	1°c
OC744887	ackA	acetate kinase	c	OCMHR46 2°	2°
	eutD	phosphotransacetylase	c	OCMHR46 1°	1°
	MHP7448_0510	hypothetical protein	c	c OCMHR90 8°
	MHP7448_0511	hypothetical protein	c	c OCMHR90 9°
	MHP7448_0512	hypothetical protein	c	c OCMHR90 10°
OC744888	MHP7448_0513	46K surface antigen precursor		OCMHR26 1°	c 6°
	xylG	xylose ABC transporter ATP-binding protein		OCMHR26 2°	c 5°
	xylH	xylose ABC transporter permease protein		OCMHR26 3°	c 4°
	MHP7448_0516	hypothetical protein		OCMHR26 4°	c 3°
	glck	glucokinase		OCMHR26 5°	c2 °
OC744889	MHP7448_0518	hypothetical protein	c	c OCMHR90 8°
	MHP7448_0519	hypothetical protein	c
	MHP7448_0520	hypothetical protein	c
	pepF	oligoendopeptidase F	c	c OCMHR56 1°	1°
OC744890	tuf	elongation factor Tu	c	c OCMHR80 1°	c 1º
	lon	heat shock ATP-dependent protease	c	c OCMHR80 2°	c 2º
	MHP7448_0525	hypothetical protein	c	c OCMHR80 3°	c 3º
	upp	uracil phosphoribosyltransferase	c	c OCMHR80 4°	c 4º
	deoC	deoxyribose-phosphate aldolase	c	c OCMHR80 5°	c 5º
OC744891	pmsR	methionine sulfoxide reductase B	c	c OCMHR89 1°	c 1º
	MHP7448_0530	hypothetical protein	c		c 2º
	pgi	glucose-6-phosphate isomerase	c	c OCMHR86 2°	c 3º
	polC	DNA polymerase III PolC	c	c OCMHR86 3°	c 4º
	MHP7448_0533	phosphatidate cytidylyltransferase synthase	c	c OCMHR86 4°	c 6º
	frr	ribosome recycling factor	c	c OCMHR86 5°	c 7º
	pyrH	uridylate kinase	c	c OCMHR86 6°	c 8º
OC744892	MHP7448_0536	hypothetical protein			1º
	MHP7448_0537	hypothetical protein			2º
OC744893	MHP7448_0538	hypothetical protein	c		c 1º
	MHP7448_0539	hypothetical protein	c	c OCMHR67 18°	c 2º
	potC	spermidine/putrescine ABC transporter permease protein	c	c OCMHR67 19°	c 3º
	potB	spermidine/putrescine ABC transporter permease protein	c	c OCMHR67 20°	c 4º
	potA	spermidine/putrescine ABC transporter ATP-binding	c	c OCMHR67 21°	c 5º
OC744894	MHP7448_0543	hypothetical protein
	MHP7448_0544	hypothetical protein
OC744895	MHP7448_0547	hypothetical protein	c	c OCMHR 27 2°
	mtlF	PTS system mannitol-specific component IIA	c	c OCMHR 27 3°	c 1º
	mtlD	mannitol-1-phosphate 5-dehydrogenase	c	c OCMHR 27 4°	c 2º
	mtlA	PTS system, mannitol-specific IIBC component	c	c OCMHR 27 5°	c 3º
OC744896	ulaA	ascorbate-specific PTS system enzyme IIC	c		c 1º
	MHP7448_0553	PTS system galactitol-specific enzyme IIB component	c		c 2º
	MHP7448_0554	PTS system enzyme IIA component	c		c 3º
	MHP7448_0555	hypothetical protein	c		c 4º
	MHP7448_0556	hypothetical protein	c		c 5º
	MHP7448_0557	d-ribulose-5-phosphate 3 epimerase	c		c 6º
	MHP7448_0558	hypothetical protein	c
OC744897	MHP7448_0569	hypothetical protein
	MHP7448_0570	hypothetical protein
OC744898	fba-1	fructose-bisphosphate aldolase	c		3°
	MHP7448_0574	PTS system, N-acetylglucosamine-specific II ABC component	c		2°
	nagB	glucosamine-6-phosphate deaminase	c		1°
OC744899	rpsD	30S ribosomal protein S4		mC	c 3°
	rpiB	ribose-5-phosphate isomerase B		c OCMHR94 8°	c 2°
	fpg	formamidopyrimidine-DNA glycosylase			c 1°
OC7448100	MHP7448_0579	hypothetical protein	c		7°
	mnuA	membrane nuclease, lipoprotein	c		6°
	MHP7448_0581	5'-3' exonuclease	c	c OCMHR71 1°	5°
	dnaE	DNA polymerase III DnaE	c	c OCMHR71 2°	4°
	rbfA	ribosome-binding factor A	c	c OCMHR71 3°
	infB	translation initiation factor IF-2	c	c OCMHR71 4°	3°
	MHP7448_0585	hypothetical protein	c	c OCMHR71 5°
	nusA	transcription elongation factor NusA	c	c OCMHR71 6°	2°
OC7448101	glpD	glycerol-3-phosphate dehydrogenase	c	OCMHR 3°
	thrS	threonyl-tRNA synthetase	c	OCMHR88 2°	2°
	trpS	tryptophanyl-tRNA synthetase	c	OCMHR88 1°	1°
OC7448102	MHP7448_0591	PTS system glucose-specific enzyme IIB component		c OCMHR87 5°
	MHP7448_0592	ATP binding protein		c OCMHR87 4°
	rnhB	ribonuclease HII			c 3°
	MHP7448_0594	hypothetical protein		c OCMHR87 3°	c 2°
	pgm	phosphoglyceromutase		c OCMHR87 2°	c 1°
	MHP7448_0596	hypothetical protein
	MHP7448_0597	hypothetical protein
	MHP7448_0598	hypothetical protein
	MHP7448_0599	hypothetical protein
	MHP7448_0600	hypothetical protein
	MHP7448_r1	5S ribosomal RNA
	MHP7448_0601	hypothetical protein
	MHP7448_0602	hypothetical protein
	ppa	inorganic pyrophosphatase		c OCMHR95 2°	c 9°
	xylF	ABC transporter xylose-binding lipoprotein			c 8°
	MHP7448_0605	putative sugar ABC transporter ATP-binding protein		OCMHR 10 14°	c 7°
	MHP7448_0606	ABC transporter protein		OCMHR 10 15°	c 6°
	MHP7448_0607	sugar ABC transporter permease protein		OCMHR 10 16°	c 5°
	tdk	thymidine kinase		OCMHR91 1°	c 4°
	MHP7448_t28	tRNA-Gly		OCMHR91 2°	c 3°
	ptsH	phosphocarrier protein HPr			c 2°
	MHP7448_0610	hypothetical protein
OC7448103	MHP7448_0611	hypothetical protein	c		2°
	MHP7448_0612	hypothetical protein	c		1°
	MHP7448_0613	hypothetical protein	c	OCMHR 13°
	ddem	cytosine specific DNA methyltransferase	c	OCMHR 12°
	MHP7448_0615	hypothetical protein	c	OCMHR9 8°
	rpoC	DNA-directed RNA polymerase subunit beta'	c	OCMHR9 7°	c 4°
	rpoB	DNA-directed RNA polymerase subunit beta	c	OCMHR9 6°	c 5°
	rplL	50S ribosomal protein L7/L12	c	OCMHR9 5°	c 6°
	rplJ	50S ribosomal protein L10	c	OCMHR9 4°	c 7°
OC7448104	MHP7448_0620	hypothetical protein		c OCMHR 96 8°
	MHP7448_0621	lipoprotein		c OCMHR 96 7°
OC7448105	MHP7448_0623	ABC transporter ATP-binding - Pr1		OCMHR07 3°
	MHP7448_0624	ABC transporter ATP-binding protein - Pr2		OCMHR07 4°
OC7448106	MHP7448_0627	ABC transporter ATP-binding - Pr1-like		OCMHR07 3°	c 2 °
	MHP7448_0628	ABC transporter ATP-binding - Pr2 - like		OCMHR07 4°	c 1°
OC7448107	MHP7448_0629	hypothetical protein	c	mC	2°
	MHP7448_0630	5'-nucleotidase precursor	c	mC	1°
OC7448108	plsC	1-acyl-sn-glycerol-3-phosphate acyltransferase		OCMHR62 1°	c 4º
	scpA	segregation and condensation protein A		OCMHR62 2°	c 3º
	scpB	segregation and condensation protein B		OCMHR62 3°	c 2º
	MHP7448_0634	hypothetical protein
OC7448109	nusG	transcription antitermination protein NusG	c	OCMHR34 12°	12º
	rpmG	50S ribosomal protein L33	c		11º
	MHP7448_0639	hypothetical protein	c		10º
	MHP7448_0640	tRNA/rRNA methyltransferase	c	OCMHR34 9°	9º
	cysS	cysteinyl-tRNA synthetase	c	OCMHR34 8°	8º
	MHP7448_0642	hypothetical protein	c		7º
	MHP7448_0643	hemolysin C	c	OCMHR34 5°	6º
	dnaB	replicative DNA helicase	c	OCMHR34 4°	5º
	rplI	50S ribosomal protein L9	c	OCMHR34 3°	4º
	MHP7448_0646	hypothetical protein	c		2º
	leuS	leucyl-tRNA synthetase	c	OCMHR34 1°	1º
OC7448110	uvrB	excinuclease ABC subunit B		c OCMHR95 1°	c 2º
	MHP7448_0649	hypothetical protein		c OCMHR94 9°	c 1º
OC7448111	MHP7448_t30	tRNA-Ile	c	OCMHR 18 3°	5º
	rpsI	30S ribosomal protein S9	c	OCMHR 18 2°	4º
	rplM	50S ribosomal protein L13	c	OCMHR 18 1°	3º
	ksgA	dimethyladenosine transferase	c		2º
	MHP7448_0653	hypothetical protein	c	OCMHR 18 5°	1º
OC7448112	prsA	ribose-phosphate pyrophosphokinase		OCMHR3°	c 3º
	gidB	16S rRNA methyltransferase GidB		OCMHR4°	c 2º
	MHP7448_0656	prolipoprotein p65			c 1º
	MHP7448_0657	ABC transporter ATP-binding protein P115-like		OCMHR72 6°
	rpmG	50S ribosomal protein L33		OCMHR21 7°	c 3°
	pepP	XAA-Pro aminopeptidase		OCMHR21 8°	c 2°
	MHP7448_0660	hypothetical protein
	MHP7448_0661	hypothetical protein
OC7448113	MHP7448_0662	hypothetical protein	c		2°
	MHP7448_0663	adhesin like-protein P146	c		1°
OC7448114	MHP7448_0664	ABC transporter ATP-binding - Pr1			c 2°
	MHP7448_0665	ABC transporter ATP-binding - Pr2 - like			c 1°
OC7448115	MHP7448_r2	23S ribosomal RNA	c	OCMHR 3 1°	2°
	MHP7448_r3	16S ribosomal RNA	c	OCMHR 3 2°	1°
OC7448116	MHP7448_0666	hypothetical protein
	MHP7448_0667	hypothetical protein			c 6°
	greA	transcription elongation factor		mC	c 5°
	MHP7448_0669	hypothetical protein		c OCMHR 02 4°	c 4°
	MHP7448_0670	hypothetical protein		c OCMHR 02 3°	c 3°
	MHP7448_0671	hypothetical protein			c 2°
	valS	valyl-tRNA synthetase		c OCMHR 02 1°	c 1°
OC7448117	MHP7448_0674	hypothetical protein	c		3°
	MHP7448_0675	hypothetical protein	c		2°
	MHP7448_0676	putative inner membrane protein translocase component YidC	c	c OCMHR98 6°	1°
	rnpA	ribonuclease P protein component	c	c OCMHR98 7°
	rpmH	50S ribosomal protein L34	c
The color groups represent the clusters conservation in the analysed genomes.
Comparison of M. hyopneumoniae 7448 is available in Siqueira et al. (2011)
1 c- represent the complementary estrand
2 OC identification with "c" represent the opposite strand location.
* Although named ORF some CDSs are referred to tRNA genes or others.
