# Supplementary material for: New insights on the biology of swine respiratory tract mycoplasmas from a comparative genome analysis
Source: BMC Genomics. 2013 Mar 14;14:175. doi: 10.1186/1471-2164-14-175 (PMC3610235; doi:10.1186/1471-2164-14-175)
Supplement: Additional file 5 — Monocistronic ORFs presents in the MHP, MHR and MFL genomes. [file 1471-2164-14-175-S5.xls]

## Sheet: Plan1
Additional file 5. Monocistronic ORFs presents in the MHP, MHR and MFL genomes
Product	MH ID	MFL ID	MHR ID
Excinuclease ABC subunit C	MHP7448_0066	MF01164	MHR_0128
ATP-dependent protease binding protein	MHP7448_0101	MF00479	N
Hypothetical protein	MHP7448_0128	MF00122	N
Lipase-esterase	MHP7448_0133	MF00131	N
26.3 kDa protein in cilium adhesin operon	MHP7448_0200	MF00249	N
Cation-transporting P-type ATPase	MHP7448_0268	MF00636	N
Transcriptional regulator	MHP7448_0279	MF00598	N
CTP sinthetase	MHP7448_0280	MF00072	N
Amino acid permease	MHP7448_0357	MF01226	N
Hypothetical protein	MHP7448_0390	MF01105	N
Hypothetical protein	MHP7448_0485	MF00865	N
DNA gyrase subunit A	MHP7448_0528	MF00530	N
Potassium uptake protein	MHP7448_0545	MF00564	N
Hypothetical protein	MHP7448_0551	MF00297	N
N-acetylglucosamine-6-phosphate deacetylase	MHP7448_0572	MF00431	N
Pullulanase	MHP7448_0587	MF00409	N
O-sialoglycoprotein endopeptidase	MHP7448_0635	MF00934	MHR_0420
N - Not present as monocistronic ORF in the genome.
