# Supplementary material for: New insights on the biology of swine respiratory tract mycoplasmas from a comparative genome analysis
Source: BMC Genomics. 2013 Mar 14;14:175. doi: 10.1186/1471-2164-14-175 (PMC3610235; doi:10.1186/1471-2164-14-175)
Supplement: Additional file 6 — A. Exclusive OCs of M. hyopneumoniae genome. 6B. Exclusive OCs of M. flocculare genome. 6C. Conserved Ocs among the three mycoplasmas species. 6D. Exclusive OCs of M. hyorhinis genome. [file 1471-2164-14-175-S6.xls]

## Sheet: A) Exclusive MHP OCs
Additional file 6A. Exclusive OCs of M. hyopneumoniae genome
MHP ORF cluster	MHP gene identification	Product
OC74482	MHP7448_0018	hypothetical protein
	MHP7448_0019	ABC transporter ATP-binding protein
	MHP7448_0020	ABC transporter ATP-binding protein
	MHP7448_0021	ABC transporter ATP-binding protein
	MHP7448_0022	hypothetical protein
	MHP7448_0023	ABC transporter ATP-binding protein
	MHP7448_0024	ABC transporter ATP-binding protein
	MHP7448_0025	hypothetical protein
OC744812	MHP7448_0088	hypothetical protein
	MHP7448_0089	hypothetical protein
OC744818	MHP7448_0117	hypothetical protein
	MHP7448_0118	hypothetical protein
OC744819	MHP7448_0120	hypothetical protein
	MHP7448_0121	hypothetical protein
OC744829	MHP7448_0197	hypothetical protein
	MHP7448_0198	protein P97 COPY 1
	MHP7448_0199	protein P102
OC744834	MHP7448_0225	methylmalonate-semialdehyde dehydrogenase
	iolC	myo-inositol catabolism protein
	iolB	myo-inositol catabolism protein
	MHP7448_0228	myo-inositol 2-dehydrogenase
	iolD	myo-inositol catabolism protein
	iolE	myo-inositol catabolism protein
	mglA	ribose ABC transport ATP-binding protein
OC744835	MHP7448_0233	putative ribose ABC transporter
	rbsB	periplasmic sugar-binding proteins
	MHP7448_0235	myo-inositol 2-dehydrogenase
OC744846	MHP7448_0289	hypothetical protein
	MHP7448_0290	hypothetical protein
	MHP7448_0291	putative type II DNA modification enzyme: methyltransferase
	MHP7448_0292
OC744849	MHP7448_0305	ABC transporter ATP-binding protein
	MHP7448_0306	ABC transporter ATP-binding protein
	MHP7448_0307	hypothetical protein
OC744852	MHP7448_0324	hypothetical protein
	MHP7448_0325	hypothetical protein
	MHP7448_0326	hypothetical protein
	MHP7448_0327	hypothetical protein
OC744853	MHP7448_0328	hypothetical protein
	MHP7448_0329	hypothetical protein
	MHP7448_0330	hypothetical protein
OC744854	MHP7448_0331	hypothetical protein
	MHP7448_0332	subtilisin-like serine protease
	MHP7448_0333	hypothetical protein
OC744855	MHP7448_0334	hypothetical protein
	MHP7448_0335	hypothetical protein
OC744856	MHP7448_0338	hypothetical protein
	MHP7448_0339	hypothetical protein
	MHP7448_0340	ABC transporter ATP-binding protein
	MHP7448_0341	hypothetical protein
	MHP7448_0342	hypothetical protein
OC744857	MHP7448_0345	hypothetical protein
	MHP7448_0346	hypothetical protein
	MHP7448_0347	hypothetical protein
OC744866	MHP7448_0387	hypothetical protein
	MHP7448_0388	type III restriction-modification system: methylase
	MHP7448_0389	hypothetical protein
OC744870	MHP7448_0407	hypothetical protein
	MHP7448_0408	hypothetical protein
	MHP7448_0409	hypothetical protein
	MHP7448_0410	hypothetical protein
	MHP7448_0411	hypothetical protein
	MHP7448_0412
	MHP7448_0413	hypothetical protein
	MHP7448_0414	putative ICEF-II
	MHP7448_0415	putative ICEF integrative conjugal element - II
	trsE	TRSE-like protein
	MHP7448_0417	hypothetical protein
	MHP7448_0418	hypothetical protein
	MHP7448_0419	hypothetical protein
	MHP7448_0420	single-strand binding protein
	MHP7448_0421	hypothetical protein
	MHP7448_0422	hypothetical protein
	MHP7448_0423	putative ICEF-IIA
	MHP7448_0424	putative ICEF integrative conjugal element - IIC
	MHP7448_0425	hypothetical protein
	MHP7448_0426	hypothetical protein
OC744873	MHP7448_0441	hypothetical protein
	MHP7448_0442	hypothetical protein
OC744874	MHP7448_0443	hypothetical protein
	MHP7448_0444	hypothetical protein
	MHP7448_0445	hypothetical protein
OC744879	MHP7448_0461	hypothetical protein
	MHP7448_0462	hypothetical protein
	MHP7448_0463	hypothetical protein
OC744884	pgk	phosphoglycerate kinase
	MHP7448_0491	hypothetical protein
	fruA	PTS system, fructose-specific IIABC component
	MHP7448_0493	hypothetical protein
	MHP7448_0494	mannose-6-phosphate isomerase
OC744894	MHP7448_0543	hypothetical protein
	MHP7448_0544	hypothetical protein
OC744897	MHP7448_0569	hypothetical protein
	MHP7448_0570	hypothetical protein
OC744889	MHP7448_0518	hypothetical protein
	MHP7448_0519	hypothetical protein
	MHP7448_0520	hypothetical protein
	pepF	oligoendopeptidase F
Supplementary table xx. Exclusive OCs of M. hyopneumoniae and M. flocculare genomes
MHP ORF cluster	MHP gene identification	Product
OC74485	gap	glyceraldehyde 3-phosphate dehydrogenase
	MHP7448_0036	hypothetical protein
OC744810	MHP7448_0081	amino acid permease
	nox	NADH oxidase
OC744843	MHP7448_0271	protein P102-like
	MHP7448_0272	protein P97-like
OC744851	MHP7448_0313	hypothetical protein
	MHP7448_0314	ABC transporter ATP-binding protein
	MHP7448_0315	ABC transporter ATP-binding protein
	MHP7448_0316
	MHP7448_0317	hypothetical protein
	MHP7448_0318	hypothetical protein
	MHP7448_0319	hypothetical protein
	MHP7448_0320	hypothetical protein
	MHP7448_0321	hypothetical protein
	MHP7448_0352	hypothetical protein
OC744859	MHP7448_0353	P60-like lipoprotein
	hit	HIT-like protein
OC744860	MHP7448_0355	hypothetical protein
	MHP7448_0356	hypothetical protein
OC744861	glpF	glycerol uptake facilitator protein
	glpK	glycerol kinase
OC744868	MHP7448_0397	hypothetical protein
	rnc	ribonuclease III
	MHP7448_0399	hypothetical protein
OC744875	MHP7448_0446	hypothetical protein
	MHP7448_0447	hypothetical protein
	MHP7448_0448	hypothetical protein
OC744876	engB	ribosome biogenesis GTP-binding protein YsxC
	MHP7448_0450	hypothetical protein
	MHP7448_t25	tRNA-Thr
	metK	S-adenosylmethionine synthetase
	MHP7448_0452	ABC transporter ATP-binding protein
	MHP7448_0453	hypothetical protein
OC744892	MHP7448_0536	hypothetical protein
	MHP7448_0537	hypothetical protein
OC744896	ulaA	ascorbate-specific PTS system enzyme IIC
	MHP7448_0553	PTS system galactitol-specific enzyme IIB component
	MHP7448_0554	PTS system enzyme IIA component
	MHP7448_0555	hypothetical protein
	MHP7448_0556	hypothetical protein
	MHP7448_0557	d-ribulose-5-phosphate 3 epimerase
	MHP7448_0558	hypothetical protein
OC744898	fba-1	fructose-bisphosphate aldolase
	MHP7448_0574	PTS system, N-acetylglucosamine-specific II ABC component
	nagB	glucosamine-6-phosphate deaminase
OC744899	rpsD	30S ribosomal protein S4
	rpiB	ribose-5-phosphate isomerase B
	fpg	formamidopyrimidine-DNA glycosylase
OC7448107	MHP7448_0629	hypothetical protein
	MHP7448_0630	5'-nucleotidase precursor
OC7448110	uvrB	excinuclease ABC subunit B
	MHP7448_0649	hypothetical protein
OC7448114	MHP7448_0664	ABC transporter ATP-binding - Pr1
	MHP7448_0665	ABC transporter ATP-binding - Pr2 - like
Supplementary table xx. Exclusive OCs of M. hyopneumoniae and M. hyorhinis genomes
MHP ORF cluster	MHP gene identification	Product
OC744815	tpiA	triosephosphate isomerase
	rpsO	30S ribosomal protein S15
	rnpB	RNase P RNA
	MHP7448_0105	putative protein P102
OC744836	MHP7448_0237	hypothetical protein
	MHP7448_0238	hypothetical protein
	MHP7448_0239	hypothetical protein
	MHP7448_0240	hypothetical protein
OC744848	MHP7448_0299	hypothetical protein
	MHP7448_0300	hypothetical protein
	MHP7448_0301	hypothetical protein
	MHP7448_0302	permease
	ugpQ	glycerophosphoryl diester phosphodiesterase
OC744850	baiH	NADH-dependent flavin oxidoreductase
	lplA-1	lipoate-protein ligase A
	MHP7448_0311	hypothetical protein
	MHP7448_0312	glycine cleavage system H protein
OC7448104	MHP7448_0620	hypothetical protein
	MHP7448_0621	lipoprotein
OC7448105	MHP7448_0623	ABC transporter ATP-binding - Pr1
	MHP7448_0624	ABC transporter ATP-binding protein - Pr2

## Sheet: B)Exclusive MFL OCs
Additional file 6B. Exclusive OCs of M. flocculare genome
MFL ORF cluster	MFL gene identification	Product
	MF01076	conserved hypothetical protein
	MF01077	conserved hypothetical protein
	MF00071	hypothetical protein
	MF01327	hypothetical protein
	MF01429	hypothetical protein
	MF01426	hypothetical protein
	MF01428	hypothetical protein
	MF01452	hypothetical protein
	MF01425	hypothetical protein
	MF01427	hypothetical protein
	MF01453	hypothetical protein
	MF01275	hypothetical protein
	MF01461	hypothetical protein
	MF01460	hypothetical protein
	MF01107	hypothetical protein
	MF01108	conserved hypothetical protein
	MF01109	site-specific DNA-methyltransferase (adenine-spec ific)
	MF00461	putative type II DNA modification enzyme: methylt ransferase
	MF00464	conserved hypothetical protein
	MF00465	putative ABC transporter ATP-binding protein P115 -like protein
	MF00561	hypothetical protein
	MF01353	conserved hypothetical protein
	MF00566	potassium uptake protein
	MF00568	conserved hypothetical protein
	MF01448	hypothetical protein
	MF00571	hypothetical protein
	MF01251	conserved hypothetical protein
	MF01252	conserved hypothetical protein
	MF01254	conserved hypothetical protein
	MF01255	conserved hypothetical protein
	MF00018	conserved hypothetical protein
	MF00019	conserved hypothetical protein

## Sheet: conserved OCs among MFL,MHP,MHR
Additional file 6C. Conserved OCs* among the three mycoplasmas species
MHP7448 ORF cluster	MHP7448 gene identification	Product	7448 Strand1	M. hyorhinis(MHR)2	M. flocculare(MFL)2
OC74484	lsp	lipoprotein signal peptidase	c	TU 19 5°	c 1°
	ileS	isoleucyl-tRNA synthetase	c	TU 19 4°	c 2°
	parC	DNA topoisomerase IV subunit A	c	TU 19 3°	c 3°
	parE	topoisomerase IV subunit B	c	TU 19 2°	c 4°
OC744821	MHP7448_0129	aminopeptidase	c	C TU 32 4°	c 1º
	ung	uracil-DNA glycosylase	c	C TU 32 6°	c 2º
OC744822	rplU	50S ribosomal protein L21	d	TU70 1°	1º
	rpmA	50S ribosomal protein L27	d	TU70 2°	2º
OC744831	trmE	tRNA modification GTPase TrmE	c	C TU84 1°	c 1º
	MHP7448_0210	ABC transporter ATP-binding protein	c	C TU84 2°	c 2º
OC744840	lip	triacylglycerol lipase	c	C TU 13 1°	3º
	lplA	lipoate-protein ligase A	c	C TU 13 2°	2º
	MHP7448_0255	hypothetical protein	c	C TU 13 3°	1º
OC744842	smpB	SsrA-binding protein	d	C TU 37 2°	2º c
	MHP7448_0270	nuclease, lipoprotein	d	C TU 37 1°	1º c
OC744865	MHP7448_0384	thioredoxin	c	C TU69 1°	1º c
	proS	prolyl-tRNA synthetase	c	C TU69 2°	2º c
	MHP7448_t23	tRNA-Gln	c	C TU69 3°	3º c
	MHP7448_t24	tRNA-Tyr	c	C TU69 4°	4º c
OC744886	pdhC	dihydrolipoamide acetyltransferase	d	c TU 76 2°	2° c
	pdhD	dihydrolipoamide dehydrogenase	d	c TU 76 1°	1°c
OC744888	MHP7448_0513	46K surface antigen precursor	d	TU 26 1°	c 6°
	xylG	xylose ABC transporter ATP-binding protein	d	TU 26 2°	c 5°
	xylH	xylose ABC transporter permease protein	d	TU 26 3°	c 4°
	MHP7448_0516	hypothetical protein	d	TU 26 4°	c 3°
	glck	glucokinase	d	TU 26 5°	c2 °
OC744890	tuf	elongation factor Tu	c	C TU80 1°	c 1º
	lon	heat shock ATP-dependent protease	c	C TU80 2°	c 2º
	MHP7448_0525	hypothetical protein	c	C TU80 3°	c 3º
	upp	uracil phosphoribosyltransferase	c	C TU80 4°	c 4º
	deoC	deoxyribose-phosphate aldolase	c	C TU80 5°	c 5º
OC7448106	MHP7448_0627	ABC transporter ATP-binding - Pr1-like	d	tu 07 3°	c 2 °
	MHP7448_0628	ABC transporter ATP-binding - Pr2 - like	d	TU 07 4°	c 1°
OC7448115	MHP7448_r2	23S ribosomal RNA	c	TU 3 1°	2°
	MHP7448_r3	16S ribosomal RNA	c	TU 3 2°	1°
* Although named ORF some CDSs are referred to tRNA genes or others.
The color groups represent the clusters conservation in the analysed genomes.
Comparison of M. hyopneumoniae 7448 is available in Siqueira et al. (2011)
1 c- represent the opposite estrand . d - represent the direct strand.
2 OC identification with "c" represent the opposite strand location.

## Sheet: D) Exclusive MHR OCs 
Additional file 6D. Exclusive OCs of M. hyorhinis genome
MHR ORF cluster	MHR gene identification	Product
OCMHR6	MHR_0033	Cytosine-specific methyltransferase
	MHR_0034	hypothetical protein
	nox	NADH oxidase
	MHR_0036	hypothetical protein
OCMHR8	MHR_0043	101 kDa protein
	MHR_0044	transcriptional regulator
	MHR_0045	hypothetical protein
	MHR_0046	hypothetical protein
	MHR_0047	hypothetical protein
OCMHR11	zmpC	Zinc metalloproteinase C
	MHR_0082	hypothetical protein
OCMHR20	MHR_0135	Subtilisin-like serine protease
	MHR_0136	hypothetical protein
	MHR_0137	hypothetical protein
	MHR_0138	hypothetical protein
	MHR_0139	hypothetical protein
	MHR_0140	hypothetical protein
OCMHR22	MHR_0149	c ABC-type multidrug transport system, ATPase and permease component
	MHR_0150	c ABC-type multidrug transport system, ATPase and permease component
	serS	c Seryl-trna synthetase protein
OCMHR23	MHR_0152	hypothetical protein
	MHR_0153	hypothetical Serine-rich adhesin for platelets
	MHR_0154	hypothetical Serine-rich adhesin for platelets
OCMHR25	MHR_0160	c hypothetical protein
	MHR_0161	c hypothetical protein
OCMHR28	MHR_0174	c hypothetical protein
	MHR_0175	c Type III restriction-modification system methylase
	MHR_0176	c Putative type III restriction-modification system: methylase
	MHR_0177	c Site-specific DNA-methyltransferase, Adenine-specific
	MHR_0178	c Putative type III restriction-modification system: methylase
	MHR_0179	c adenine DNA methyltransferase subunit
	MHR_0180	c Putative type III restriction-modification system: methylase
	MHR_0182	c
OCMHR29	MHR_0184	c hypothetical protein
	pgmB	c putative beta-phosphoglucomutase
	MHR_0186	c Putative maltose phosphorylase domain protein
	MHR_0187	c Sucrase-isomaltase
	pulA	c Alpha amylase, catalytic domain protein
	MHR_0189	c GntR-family transcriptional regulator
OCMHR30	MHR_0191	c hypothetical protein
	MHR_0192	c hypothetical protein
	MHR_0193	c hypothetical protein
	MHR_0194	c ABC-type maltose/maltodextrin transporter ATP-binding protein MalK
	malD	c Maltodextrin ABC transporter, permease MalD
	malC	c ABC transporter, permease protein
	MHR_0197	c hypothetical protein
	MHR_0198	c Lipoprotein
	MHR_0199	c hypothetical protein
OCMHR31	MHR_0200	Restriction endonuclease S subunits
	hsdS	Type I site-specific DNA methyltransferase specificity subunit
OCMHR35	MHR_0250	c Na/Pi cotransporter II-related protein
	MHR_0251	c hypothetical protein
	metK	c S-adenosylmethionine synthetase
OCMHR36	MHR_0253	hypothetical protein
	MHR_0254	hypothetical protein
OCMHR37	MHR_0255	c Putative DNase/RNase endonuclease
	smpB	c Trans-translation protein, binds tmRNA and tRNA
OCMHR41	MHR_0276	c Glycerol ABC transporter, glycerol binding protein
	MHR_0277	c Lipoprotein
OCMHR44	MHR_0292	hypothetical protein
	MHR_0293	hypothetical protein
	MHR_0294	hypothetical protein
OCMHR53	vlpD	Variant surface antigen D
	vlpE	Variant surface antigen E
	vlpF	Variant surface antigen F
OCMHR54	vlpG	Variant surface antigen G
	vlpA	Variant surface antigen A
	MHR_0345	hypothetical protein
OCMHR55	MHR_0347	hypothetical protein
	vlpB	Variant surface antigen B
	vlpC	Variant surface antigen C
	gpsA	Glycerol-3-phosphate dehydrogenase [NAD(P)+]
	mraZ	Protein mraZ
	mraW	Ribosomal RNA small subunit methyltransferase H
	ftsZ	cell division protein FtsZ
	MHR_0354	hypothetical protein
	MHR_0355	Probable integrase/recombinase ripx
OCMHR58	MHR_0366	c hypothetical protein
	MHR_0367	c hypothetical protein
OCMHR59	MHR_0368	Uncharacterized domain/protein associated with RNase G and E
	rluD	ribosomal large subunit pseudouridine synthase D
OCMHR60	MHR_0370	c hypothetical protein
	MHR_0372	c hypothetical protein
OCMHR66	MHR_0445	hypothetical protein
	rnhB	Ribonuclease HII
OCMHR68	MHR_t018	tRNA-His
	eno	Enolase
	MHR_0470	hypothetical protein
OCMHR72	MHR_0493	hypothetical protein
	MHR_0494	hypothetical protein
	MHR_0495	Predicted kinase, related to dihydroxyacetone kinase
	plsX	Phosphate acyltransferase
	rnc	Ribonuclease III
	MHR_0498	Protein P115
OCMHR75	fruK	1-phosphofructokinase
	trmA	Uncharacterized RNA methyltransferase
	MHR_0513	RNA methyltransferase, TrmA family protein
	pdhD	c pyruvate dehydrogenase E3 component dihydrolipoamide dehydrogenase
OCMHR78	clpB	ATP-dependent serine proteinase, heat shock protein
	MHR_0551	hypothetical protein
	amyC	alpha-amylase
OCMHR79	MHR_0553	c Zinc metalloproteinase C
	MHR_0554	c putative intracellular protease/amidase
	MHR_0555	c hypothetical protein
	MHR_0556	c hypothetical protein
	MHR_0557	c hypothetical protein
	MHR_0558	c hypothetical protein
OCMHR82	nagC	c glucokinase
	MHR_0577	c N-acetylmannosamine kinase; transcriptional regulator, ROK family protein
OCMHR83	nanA
	MHR_0579
	MHR_0581
	MHR_0582	hypothetical protein
	MHR_0583	hypothetical protein
OCMHR85	MHR_0588	hypothetical protein
	MHR_0589	LemA-family protein
	MHR_0590	DUTPase
OCMHR89	MHR_0605	c Peptide methionine sulfoxide reductase MsrA/msrB
	MHR_0606	c hypothetical protein
OCMHR92	MHR_0623	c ABC transport system permease protein p69
	MHR_0624	c Probable ABC transporter ATP-binding protein p29
	MHR_0625	c High affinity transport system protein p37
	MHR_0626	c Uncharacterized 13.1 kDa HIT-like protein in P37 5'region
	MHR_0627	c P60-like lipoprotein
	MHR_0628	c hypothetical protein
	MHR_0629	c membrane protease subunits, stomatin/prohibitin-like protein
	MHR_0630	c hypothetical protein
OCMHR93	MHR_0631
	MHR_0632	Chromosome replication initiation and membrane attachment protein
	dnaI	Primosomal protein DnaI
OCMHR95	uvrB	c Excinuclease ABC subunit B
	ppa	c Pyrophosphatephospho hydrolase
	MHR_0647	c hypothetical protein
	MHR_0648	c Expressed protein
	MHR_r003	c 5S ribosomal RNA
	trkA	c TrkA-C domain protein
