# Supplementary material for: New insights on the biology of swine respiratory tract mycoplasmas from a comparative genome analysis
Source: BMC Genomics. 2013 Mar 14;14:175. doi: 10.1186/1471-2164-14-175 (PMC3610235; doi:10.1186/1471-2164-14-175)
Supplement: Additional file 7 — A. M. flocculare contigs with conservation regions. B. M. flocculare contigs with inversion regions. [file 1471-2164-14-175-S7.xls]

## Sheet: A) high conservation
Additional file 7A. M. flocculare contigs with conservation regions.
MFL contig	initial and end position	leght (kb)	genes	strand directions
18	33000 -50720	17.7	gatC, gatA, gatB, lsp, ileS, parC, parE, gap, MHP0037, vacB.	kept identical
30	50755 - 107626	56.8	cls, recA, licA, obg, MHP0043, dinP, atpB, atpE, atpF, atpH, atpA-1, atpG, atpD,recU, rpsB, tsf, ffh, glyS, dnaG, rpoD, MHP0061, nfo, tyrS, MHP0064, uvrC, dnaK, dnaJ, cmk, engA, himA, lepA, MHP0074, fusA, rpsG, rpsL, MHP0079,MHP0081, nox, deoA, deoD, secA	kept identical
16	459896 - 487771	27.8		kept identical
48	566424 - 617649	51		kept identical
6	339738 - 345969	6.2	pyrG, pgsA, MHP7448_0282, topA, rplS, trmD, rpsP	kept identical
6	362154 - 364489	2.3	MHP7448_0300, MHP7448_0301 hipothetics.	kept identical
6	165286 - 256965	91.6	rpmB, rplT, rpmI, infC, pyk, MHP7448_0127,MHP7448_0128, MHP7448_0129, ung, rplU, rpmA, lip2, scr, MHP7448_0135, MHP7448_0136, ldh, MHP7448_0138, prfA, hemK, gltX, MHP7448_0142 à MHP7448_0148, tig, MHP7448_0150, rpe, MHP7448_0152, gmk, MHP7448_0154, MHP7448_0155, era, cdd, MHP7448_0158, MHP7448_0159, MHP7448_0160, deoB, MHP7448_0162, tlyA, nifS, MHP7448_0165, rluB, rplQ, rpoA, rpsK, rpsM, rpmJ, in…	kept identical
6	228288 - 256965	28.7	alaS, MHP7448_0202, MHP7448_0203, pth, MHP7448_0205, ftsH, lysS, MHP7448_0208, trmE, MHP7448_0210, MHP7448_0211, oppB-1, oppC-1, oppD, oppF-1, MHP7448_0216, MHP7448_0217	kept identical
6	733664 - 742604	9	mtlF, mtlD, mtlA, MHP7448_0551, ulaA, MHP7448_0553 à MHP7448_0557	kept identical
8	587623 - 601860	14	MHP7448_0450, MHP7448_t25, metK, MHP7448_0452, MHP7448_0453, acpD, acpD-1, rpmE, napA, rluD	kept identical
10	619624 - 630613	11	nadE, MHP7448_0474, pfs, nadD, MHP7448_0477, atpD, atpA, 480 -482.	kept identical
14	697590 - 733614	36	gyrA, ktrA, tuf, lon, MHP7448_0525, upp, deoC, pmsR, MHP7448_0530, pgi, polC, MHP7448_0533, frr, pyrH, MHP7448_0536 - 539, potC, potB, potA, MHP7448_0543, 544, 547
15	287680 - 339353	51.6	efp, tkt, MHP7448_0429, mnmA, MHP7448_0433 - 435, araD, sgaU, ulaD
19	601959 - 603490	1.5	rplA, rplK, MHP7448_t26, MHP7448_t27

## Sheet: B) inversions
Additional file 7B. M. flocculare contigs with inversion regions.
MFL contig	initial and end position	leght (kb)	genes	strand directions
21	834684 - 877810	43,1	gidB, prsA, MHP0653, ksgA, rplM, rpsI, MHP0649, uvrB, leuS, rplI, dnaB, MHP0643, MHP0642, cysS, MHP0640, MHP0639, rpmG, nusG, gcp, MHP0669, MHP0633, MHP0662, plsC, MHP0665, MHP0629, MHP0628, MHP0627.	inverted in all OCs
23
23	000001 - 16667	16		inverted
23	367358 - 371682	4,3
23	881646 - 920078	38,4		inverted
23	20492 - 21140	0,64		inverted
34	448261- 457330	9	glpF, glpK, MHP7448_0360, MHP7448_0361, 0362, 0363, 0364	inverted
34	435195 - 445960	10,7	8 hipothetic ORFs . Except: P60 e Hit like. MHP7448_0348 à MHP7448_0356	inverted
20	630860 - 656527	25,6	All hipothetics. MHP7448_0482 à MHP7448_0496 (p216), MHP7448_0497 (p76)	inverted
29	489322 - 495508	6,2
29	388920 - 392329	3,4	MHP7448_0316 e MHP7448_0317 e MHP7448_0410
37	388792 - 391336	2,5	MHP7448_0316 e MHP7448_0317 e MHP7448_0410	inverted
39	110538 - 116483	6,0	rgbA e MHP7448_0090	inverted
3	499772 - 500699	0,9	rnc,MHP0397, metS, MHP0395, MHP0394	inverted
4	283900 - 287253	3,3	MHP0237, MHP0238, MHP0239, MHP0240	inverted
4	662064 - 697513	35,4	pepF,glck, xylH, xylG, pta, ackA,pdhD, pdhC,oppB, oppC, oppD-1, oppF + hipothetics + lipoprotein+ 46K antigen.	inverted
6	503655 - 514290	10,6	asnC, MHP7448_0402, pcrA, MHP7448_0404, ruvA, ruvB, MHP7448_0407, MHP7448_0408.	inverted
6	260736 - 268497	7,7	nrdE, nrdI, nrdF, glyA	inverted
8	354742 - 357495	2,7	ychF, rpsR, ssb, rpsF	inverted
9	758716 - 832119	73,4	pdhD-1, nagA, pulA, dam, fba-1, MHP7448_0574, nagB, rpsD, rpiB, fpg, MHP7448_0579, mnuA, MHP7448_0581, dnaE, rbfA, infB, MHP7448_0585, nusA, thrS, trpS, MHP7448_0591, MHP7448_0592, rnhB, MHP7448_0594, pgm, MHP7448_0601 e 602, ppa, xylF, MHP7448_0605, 606, 607, tdk, MHP7448_t28, ptsH, MHP7448_0610, 611, 612, 613, ddem, 615, rpoC, rpoB, rplL, rplJ, 620, 621.	inverted
13	126230 - 154278	28	uvrA, MHP7448_0092, 0093, MHP7448_t10, tpx, lgt, trxB, MHP7448_0099, 100, tpiA, rpsO, rnpB, MHP7448_0105, 106, 107, 108, gyrB, pfkA, clpB.	inverted
14	154315 - 160694	6,4	MHP7448_0112, MHP7448_0113, apt, pdhA, pdhB	inverted
15	540737 - 554360	13,6	secD, ,hisS, aspS, MHP7448_0244, rpsT, MHP7448_0246 - 248, smf, eno, serS, MHP7448_0252, lip, lplA, MHP7448_0255, dnaX, MHP7448_0257, recR, tmk, MHP7448_0260, MHP7448_0261, hpt, cbiO, MHP7448_0264, MHP7448_0265, lig, MHP7448_0267, smpB, MHP7448_0270, 271 (P102 like), 272 (P97 like), pheS,pheT, rpmF, MHP7448_t16 - t20, truB, MHP7448_0277 - 279	inverted
