# Supplementary material for: New insights on the biology of swine respiratory tract mycoplasmas from a comparative genome analysis
Source: BMC Genomics. 2013 Mar 14;14:175. doi: 10.1186/1471-2164-14-175 (PMC3610235; doi:10.1186/1471-2164-14-175)
Supplement: Additional file 10 — List of predicted surface proteins ofM. flocculare (A), M. hyopneumoniae 7448 (B), and M. hyorhinis HUB-1 (C). B: List of predicted surface proteins of M. flocculare (A), M. hyopneumoniae 7448 (B), and M. hyorhinis HUB-1 (C). List of predicted surface proteins of M. flocculare (A), M. hyopneumoniae 7448 (B), and M. hyorhinis HUB-1 (C). [file 1471-2164-14-175-S10.xls]

## Sheet: A) M. flocculare
Additional file 10A: List of predicted surface proteins of M. flocculare (A), M. hyopneumoniae 7448 (B), and M. hyorhinis HUB-1 (C). Inclusion criteria are described in the Material & Methods section.
ORF ID	ORF product	COGa	SVMtm	TMHMM 2.0	SCAMPI	PSORTb 3.0	HMM-TM	Additional criteriab
MF_00945	1-acyl-sn-glycerol-3-phosphate acyltransferase	I	No	No	Yes	No	Yes	PubMed link
MF_00249	26.3 kDa protein in cilium adhesin operon	S	No	No	No	Yes	No	PubMed
MF_00037	46K surface antigen precursor	G*	No	No	No	Yes	Yes	PubMed link
MF_00437	5'-methylthioadenosine nucleosidase/S-adenosyl homocysteine nucleosidase	F	No	Yes	No	No	Yes	PubMed link
MF_00947	5'-nucleotidase precursor	F	No	No	Yes	No	Yes	PubMed link
MF_00752	ABC transport ATP-binding protein	no COG	No	No	No	Yes	Yes	PubMed link
MF_00736	ABC transport permease protein	G	Yes	Yes	Yes	Yes	n.t.	No
MF_01044	ABC transporter ATP-binding - Pr1	V	Yes	Yes	Yes	Yes	n.t.	No
MF_00952	ABC transporter ATP-binding - Pr1-like protein	V	Yes	Yes	Yes	Yes	n.t.	No
MF_00190	ABC transporter ATP-binding and permease protein	V	Yes	Yes	Yes	Yes	n.t.	No
MF_00322	ABC transporter ATP-binding protein	V	No	No	No	Yes	Yes	PubMed link
MF_00644	ABC transporter ATP-binding protein	P	No	No	No	Yes	No	PubMed link
MF_00645	ABC transporter ATP-binding protein	P	No	No	No	Yes	Yes	PubMed link
MF_01070	ABC transporter ATP-binding protein	no COG	Yes	Yes	Yes	Yes	n.t.	No
MF_01072	ABC transporter ATP-binding protein	V	Yes	Yes	Yes	Yes	n.t.	No
MF_01216	ABC transporter ATP-binding protein	P	No	No	No	Yes	Yes	PubMed link
MF_00767	ABC transporter ATP-binding protein	no COG	Yes	Yes	Yes	Yes	n.t.	No
MF_00727	ABC transporter permease protein	no COG	No	No	No	Yes	Yes	PubMed link
MF_00324	ABC transporter permease protein	no COG	Yes	Yes	Yes	Yes	n.t.	No
MF_00640	ABC transporter permease protein	P	Yes	Yes	Yes	Yes	n.t.	No
MF_00737	ABC transporter permease protein	G	Yes	Yes	Yes	Yes	n.t.	No
MF_00753	ABC transporter permease protein	G	Yes	Yes	Yes	Yes	n.t.	No
MF_00762	ABC transporter permease protein	G	No	Yes	Yes	Yes	n.t.	No
MF_00385	ABC transporter protein	R	Yes	Yes	Yes	Yes	n.t.	No
MF_00388	ABC transporter xylose-binding lipoprotein	R*	No	Yes	Yes	No	n.t.	No
MF_01193	amino acid permease	E	Yes	Yes	Yes	Yes	n.t.	No
MF_01226	amino acid permease	E	Yes	Yes	Yes	Yes	n.t.	No
MF_00592	amino acid permeases	E	Yes	Yes	Yes	Yes	n.t.	No
MF_01122	ATP synthase A chain	C	Yes	Yes	Yes	Yes	n.t.	No
MF_00449	ATP synthase beta chain	C	No	No	No	Yes	No	PubMed link
MF_01135	ATP synthase beta chain	C	No	No	No	Yes	No	PubMed link
MF_01129	ATP synthase delta chain	C	No	No	No	No	n.t.	MHR_0220
MF_01126	ATP synthase subunit B	C	Yes	Yes	Yes	No	n.t.	No
MF_01110	cardiolipin synthetase	I	Yes	Yes	Yes	Yes	n.t.	No
MF_00636	cation-transporting P-type ATPase	P	Yes	Yes	Yes	Yes	n.t.	No
MF_00073	CDP-diacylglycerol-glycerol-3-phosphate 3-phosphatidyltransferase	I	No	Yes	Yes	Yes	n.t.	No
MF_00257	cell division protein	O	Yes	Yes	Yes	Yes	n.t.	No
MF_00971	cell division protein ftsY	U	No	No	No	Yes	No	PubMed link
MF_01095	cell division protein ftsZ	no COG	No	No	No	Yes	No	PubMed link
MF_00162	chromate transport protein	P	Yes	Yes	Yes	Yes	n.t.	No
MF_00164	chromate transport protein	P	Yes	Yes	Yes	Yes	n.t.	No
MF_00026	conserved hypothetical protein	no COG	Yes	Yes	Yes	Yes	n.t.	No
MF_00138	conserved hypothetical protein	no COG	No	Yes	No	Yes	Yes	No
MF_00170	conserved hypothetical protein	O	No	No	No	No	n.t.	MHR_0610
MF_00297	conserved hypothetical protein	K	No	No	No	No	n.t.	MHR_0613
MF_00568	conserved hypothetical protein	no COG	No	Yes	Yes	Yes	n.t.	No
MF_00574	conserved hypothetical protein	no COG	No	Yes	No	No	Yes	No
MF_00579	conserved hypothetical protein	no COG	Yes	Yes	Yes	No	n.t.	No
MF_00655	conserved hypothetical protein	R	No	No	No	No	n.t.	MHR_0106
MF_00683	conserved hypothetical protein	no COG	Yes	Yes	Yes	No	n.t.	No
MF_00707	conserved hypothetical protein	R	No	No	No	No	n.t.	MHR_0354
MF_00708	conserved hypothetical protein	no COG	No	No	No	No	n.t.	MHP7448_0433
MF_00714	conserved hypothetical protein	R	No	Yes	No	Yes	Yes	No
MF_00741	conserved hypothetical protein	no COG	No	No	No	No	n.t.	MHP7448_0373
MF_00815	conserved hypothetical protein	no COG	No	No	No	No	n.t.	MHP7448_0318
MF_00895	conserved hypothetical protein	J	No	No	No	Yes	No	MHP7448_0649
MF_00909	conserved hypothetical protein	T	No	No	No	No	n.t.	MHR_0233
MF_00920	conserved hypothetical protein	R	No	No	No	No	n.t.	MHP7448_0642
MF_00943	conserved hypothetical protein	S	No	No	No	No	n.t.	MHR_0417
MF_01064	conserved hypothetical protein	no COG	No	No	No	No	n.t.	MHP7448_0661, MHR_0538
MF_01163	conserved hypothetical protein	no COG	No	No	No	No	n.t.	MHP7448_0065
MF_01251	conserved hypothetical protein	O	Yes	Yes	No	No	n.t.	No
MF_01277	conserved hypothetical protein	no COG	No	No	No	No	n.t.	MHR_0152, MHR_0153
MF_01288	conserved hypothetical protein	no COG	Yes	No	Yes	No	n.t.	No
MF_01338	conserved hypothetical protein	U	No	No	No	No	n.t.	MHP7448_0026
MF_01350	conserved hypothetical protein	S	No	No	No	No	n.t.	MHR_0590
MF_01353	conserved hypothetical protein	no COG	Yes	Yes	Yes	Yes	n.t.	No
MF_00009	conserved hypothetical protein	no COG	Yes	Yes	Yes	Yes	n.t.	No
MF_00018	conserved hypothetical protein	no COG	No	Yes	Yes	No	n.t.	No
MF_00019	conserved hypothetical protein	no COG	Yes	Yes	Yes	No	n.t.	No
MF_00023	conserved hypothetical protein	no COG	Yes	Yes	Yes	No	n.t.	No
MF_00025	conserved hypothetical protein	no COG	Yes	Yes	Yes	No	n.t.	No
MF_00082	conserved hypothetical protein	no COG	Yes	Yes	Yes	No	n.t.	No
MF_00194	conserved hypothetical protein	K	No	No	Yes	No	Yes	No
MF_00253	conserved hypothetical protein	D	Yes	Yes	Yes	No	n.t.	No
MF_00272	conserved hypothetical protein	no COG	No	No	Yes	No	Yes	No
MF_00289	conserved hypothetical protein	no COG	Yes	Yes	Yes	No	n.t.	No
MF_00306	conserved hypothetical protein	no COG	Yes	Yes	Yes	Yes	n.t.	No
MF_00350	conserved hypothetical protein	no COG	Yes	Yes	Yes	No	n.t.	No
MF_00358	conserved hypothetical protein	no COG	Yes	Yes	Yes	No	n.t.	No
MF_00390	conserved hypothetical protein	R	Yes	Yes	Yes	Yes	n.t.	No
MF_00396	conserved hypothetical protein	S	Yes	Yes	Yes	Yes	n.t.	No
MF_00452	conserved hypothetical protein	no COG	Yes	Yes	Yes	No	n.t.	No
MF_00500	conserved hypothetical protein	S	No	No	Yes	No	Yes	No
MF_00526	conserved hypothetical protein	no COG	No	Yes	Yes	Yes	n.t.	No
MF_00551	conserved hypothetical protein	no COG	No	Yes	Yes	No	n.t.	No
MF_00552	conserved hypothetical protein	E	Yes	Yes	Yes	No	n.t.	No
MF_00577	conserved hypothetical protein	no COG	Yes	Yes	Yes	Yes	n.t.	No
MF_00603	conserved hypothetical protein	H	No	No	No	Yes	Yes	No
MF_00750	conserved hypothetical protein	R	No	No	No	Yes	Yes	No
MF_00813	conserved hypothetical protein	no COG	Yes	Yes	Yes	Yes	n.t.	No
MF_00856	conserved hypothetical protein	no COG	Yes	Yes	Yes	No	n.t.	No
MF_00857	conserved hypothetical protein	S	Yes	Yes	Yes	Yes	n.t.	No
MF_00905	conserved hypothetical protein	T	Yes	Yes	Yes	No	n.t.	No
MF_00936	conserved hypothetical protein	S	Yes	Yes	Yes	Yes	n.t.	No
MF_00949	conserved hypothetical protein	no COG	No	No	Yes	No	Yes	No
MF_00993	conserved hypothetical protein	U	Yes	Yes	Yes	Yes	n.t.	No
MF_01005	conserved hypothetical protein	no COG	Yes	Yes	Yes	Yes	n.t.	No
MF_01010	conserved hypothetical protein	V	Yes	Yes	Yes	Yes	n.t.	No
MF_01055	conserved hypothetical protein	no COG	Yes	Yes	Yes	Yes	n.t.	No
MF_01086	conserved hypothetical protein	O	Yes	Yes	Yes	No	n.t.	No
MF_01108	conserved hypothetical protein	no COG	No	No	No	Yes	Yes	No
MF_01154	conserved hypothetical protein	L	No	No	No	Yes	Yes	No
MF_01158	conserved hypothetical protein	no COG	No	Yes	Yes	No	n.t.	No
MF_01186	conserved hypothetical protein	no COG	Yes	Yes	Yes	No	n.t.	No
MF_01206	conserved hypothetical protein	R	No	Yes	Yes	Yes	n.t.	No
MF_01243	conserved hypothetical protein	L	No	Yes	Yes	No	n.t.	No
MF_01252	conserved hypothetical protein	no COG	No	Yes	Yes	Yes	n.t.	No
MF_01254	conserved hypothetical protein	no COG	No	Yes	Yes	No	n.t.	No
MF_01255	conserved hypothetical protein	no COG	Yes	Yes	Yes	Yes	n.t.	No
MF_01264	conserved hypothetical protein	no COG	Yes	Yes	Yes	Yes	n.t.	No
MF_01290	conserved hypothetical protein	no COG	Yes	No	Yes	No	n.t.	No
MF_01315	conserved hypothetical protein	no COG	No	Yes	Yes	No	n.t.	No
MF_01320	conserved hypothetical protein	no COG	No	Yes	Yes	No	n.t.	No
MF_01324	conserved hypothetical protein	R	Yes	Yes	Yes	Yes	n.t.	No
MF_01359	conserved hypothetical protein	no COG	Yes	Yes	Yes	Yes	n.t.	No
MF_01360	conserved hypothetical protein	no COG	No	No	Yes	No	Yes	No
MF_01444	conserved hypothetical protein	no COG	Yes	Yes	Yes	Yes	n.t.	No
MF_01356	conserved hypothetical protein	no COG	Yes	Yes	Yes	Yes	n.t.	No
MF_00072	CTP synthase	F	No	No	Yes	No	Yes	No
MF_00043	dihydrolipoamide acetyltransferase	C	Yes	No	Yes	No	n.t.	No
MF_00657	DNA polymerase III subunit delta	L	No	No	No	No	n.t.	MHR_0105
MF_00504	excinuclease ABC subunit A	L	No	No	No	No	n.t.	MHR_0443
MF_01464	F0F1 ATP synthase subunit C	C	Yes	Yes	Yes	Yes	n.t.	No
MF_00878	glucose inhibited division protein B	M	No	No	No	Yes	Yes	No
MF_01224	glycerol uptake facilitator protein	G	Yes	Yes	Yes	Yes	n.t.	No
MF_00188	GTP-binding protein	R	No	No	No	Yes	No	PubMed link
MF_01266	GTP-binding protein	R	No	No	No	No	n.t.	MHR_0548
MF_01175	GTP-binding protein EngA	R	No	No	No	Yes	Yes	PubMed link
MF_01176	GTP-binding protein LepA	M	No	No	No	Yes	Yes	PubMed link
MF_00917	hemolysin C	R	Yes	Yes	Yes	Yes	n.t.	No
MF_00133	hexosephosphate transport protein	EGPR	Yes	Yes	Yes	Yes	n.t.	No
MF_00065	hypothetical protein	no COG	No	Yes	No	No	Yes	No
MF_00090	hypothetical protein	L	Yes	Yes	No	No	n.t.	No
MF_00122	hypothetical protein	no COG	Yes	Yes	No	No	n.t.	No
MF_00571	hypothetical protein	no COG	Yes	Yes	Yes	Yes	n.t.	No
MF_00834	hypothetical protein	no COG	No	No	No	No	n.t.	MHP7448_0444
MF_01093	hypothetical protein	no COG	No	Yes	Yes	No	n.t.	No
MF_01105	hypothetical protein	no COG	Yes	Yes	Yes	Yes	n.t.	No
MF_01177	hypothetical protein	no COG	Yes	Yes	Yes	Yes	n.t.	No
MF_01232	hypothetical protein	no COG	No	No	No	No	n.t.	MHP7448_0355
MF_01303	hypothetical protein	no COG	No	No	No	No	n.t.	MHP7448_0466
MF_01369	hypothetical protein	no COG	No	Yes	No	No	Yes	No
MF_01373	hypothetical protein	no COG	No	No	No	No	n.t.	MHP7448_0159
MF_01429	hypothetical protein	no COG	Yes	No	No	Yes	Yes	No
MF_01432	hypothetical protein	no COG	No	Yes	No	Yes	Yes	No
MF_01443	hypothetical protein	no COG	Yes	Yes	Yes	Yes	n.t.	No
MF_01447	hypothetical protein	no COG	No	Yes	Yes	Yes	n.t.	No
MF_01462	hypothetical protein	no COG	Yes	Yes	Yes	Yes	n.t.	No
MF_00001	hypothetical protein	no COG	Yes	Yes	Yes	Yes	n.t.	No
MF_00069	hypothetical protein	no COG	No	No	No	Yes	Yes	No
MF_00071	hypothetical protein	no COG	Yes	Yes	Yes	No	n.t.	No
MF_00072	hypothetical protein	F	Yes	Yes	Yes	Yes	n.t.	No
MF_00075	hypothetical protein	no COG	Yes	Yes	Yes	No	n.t.	No
MF_00092	hypothetical protein	no COG	Yes	Yes	Yes	Yes	n.t.	No
MF_00095	hypothetical protein	no COG	Yes	Yes	Yes	Yes	n.t.	No
MF_00132	hypothetical protein	S	Yes	Yes	Yes	Yes	n.t.	No
MF_00303	hypothetical protein	no COG	Yes	Yes	Yes	Yes	n.t.	No
MF_00357	hypothetical protein	no COG	Yes	Yes	Yes	No	n.t.	No
MF_00455	hypothetical protein	no COG	Yes	Yes	Yes	No	n.t.	No
MF_00483	hypothetical protein	no COG	Yes	Yes	Yes	Yes	n.t.	No
MF_00488	hypothetical protein	no COG	Yes	Yes	Yes	No	n.t.	No
MF_00544	hypothetical protein	no COG	Yes	Yes	Yes	Yes	n.t.	No
MF_00595	hypothetical protein	no COG	Yes	Yes	Yes	No	n.t.	No
MF_00676	hypothetical protein	no COG	Yes	Yes	Yes	Yes	n.t.	No
MF_00704	hypothetical protein	no COG	Yes	Yes	Yes	Yes	n.t.	No
MF_00720	hypothetical protein	no COG	Yes	Yes	Yes	No	n.t.	No
MF_00776	hypothetical protein	no COG	No	No	Yes	Yes	Yes	No
MF_00789	hypothetical protein	no COG	Yes	Yes	Yes	Yes	n.t.	No
MF_00832	hypothetical protein	no COG	No	Yes	Yes	No	n.t.	No
MF_00863	hypothetical protein	S	Yes	Yes	Yes	Yes	n.t.	No
MF_00866	hypothetical protein	no COG	Yes	Yes	Yes	Yes	n.t.	No
MF_00996	hypothetical protein	no COG	Yes	Yes	Yes	No	n.t.	No
MF_01015	hypothetical protein	no COG	Yes	Yes	Yes	Yes	n.t.	No
MF_01068	hypothetical protein	no COG	No	No	Yes	Yes	Yes	No
MF_01107	hypothetical protein	no COG	No	Yes	Yes	No	n.t.	No
MF_01239	hypothetical protein	no COG	Yes	Yes	Yes	Yes	n.t.	No
MF_01275	hypothetical protein	no COG	Yes	Yes	Yes	Yes	n.t.	No
MF_01284	hypothetical protein	no COG	Yes	Yes	Yes	Yes	n.t.	No
MF_01358	hypothetical protein	no COG	Yes	Yes	Yes	Yes	n.t.	No
MF_01365	hypothetical protein	no COG	Yes	Yes	Yes	Yes	n.t.	No
MF_01372	hypothetical protein	no COG	Yes	Yes	Yes	Yes	n.t.	No
MF_01378	hypothetical protein	no COG	Yes	Yes	Yes	Yes	n.t.	No
MF_01379	hypothetical protein	no COG	Yes	Yes	Yes	Yes	n.t.	No
MF_01380	hypothetical protein	no COG	Yes	Yes	Yes	Yes	n.t.	No
MF_01382	hypothetical protein	no COG	No	No	No	Yes	Yes	No
MF_01385	hypothetical protein	no COG	No	No	No	Yes	Yes	No
MF_01398	hypothetical protein	no COG	Yes	Yes	Yes	Yes	n.t.	No
MF_01403	hypothetical protein	no COG	Yes	Yes	Yes	Yes	n.t.	No
MF_01404	hypothetical protein	no COG	No	No	Yes	Yes	Yes	No
MF_01406	hypothetical protein	no COG	Yes	Yes	Yes	Yes	n.t.	No
MF_01408	hypothetical protein	no COG	Yes	Yes	Yes	No	n.t.	No
MF_01409	hypothetical protein	no COG	No	No	No	Yes	Yes	No
MF_01411	hypothetical protein	no COG	No	Yes	Yes	Yes	n.t.	No
MF_01425	hypothetical protein	no COG	No	No	Yes	Yes	Yes	No
MF_01426	hypothetical protein	no COG	No	Yes	Yes	Yes	n.t.	No
MF_01427	hypothetical protein	no COG	No	Yes	Yes	No	n.t.	No
MF_01428	hypothetical protein	no COG	No	No	No	Yes	Yes	No
MF_01430	hypothetical protein	no COG	Yes	Yes	Yes	Yes	n.t.	No
MF_01448	hypothetical protein	no COG	Yes	Yes	Yes	Yes	n.t.	No
MF_01452	hypothetical protein	no COG	Yes	Yes	Yes	Yes	n.t.	No
MF_01453	hypothetical protein	no COG	Yes	Yes	Yes	Yes	n.t.	No
MF_01454	hypothetical protein	no COG	Yes	Yes	Yes	Yes	n.t.	No
MF_01458	hypothetical protein	no COG	No	Yes	Yes	No	n.t.	No
MF_01459	hypothetical protein	no COG	No	Yes	Yes	No	n.t.	No
MF_01463	hypothetical protein	no COG	Yes	Yes	Yes	Yes	n.t.	No
MF_01418	hypothetical protein	no COG	Yes	Yes	Yes	Yes	n.t.	No
MF_01460	hypothetical protein	no COG	No	No	Yes	Yes	Yes	No
MF_01294	leucyl aminopeptidase	E	No	No	No	No	n.t.	MHR_0030
MF_00131	lipase-esterase	R	No	No	No	No	n.t.	MHR_0284
MF_00046	lipoprotein	no COG*	No	Yes	No	No	Yes	PubMed link
MF_00291	lipoprotein	E*	No	Yes	No	No	Yes	PubMed link
MF_00345	lipoprotein	no COG*	No	No	No	No	n.t.	MHR_0659
MF_00751	lipoprotein	no COG*	No	No	No	No	n.t.	MHR_0276
MF_00724	lipoprotein	no COG*	No	Yes	Yes	No	n.t.	No
MF_00818	lipoprotein signal peptidase	MU*	Yes	Yes	Yes	Yes	n.t.	No
MF_00292	mannitol-1-phosphate 5-dehydrogenase	G	No	No	No	No	n.t.	MHR_0170
MF_00420	membrane nuclease, lipoprotein	no COG*	Yes	Yes	Yes	No	n.t.	No
MF_00011	methionyl-tRNA synthetase	J	Yes	Yes	Yes	No	n.t.	No
MF_00434	NH(3)-dependent NAD+ synthetase	H	No	Yes	No	No	Yes	No
MF_00021	oligoendopeptidase F	E	No	Yes	No	No	Yes	No
MF_00061	oligopeptide ABC transporter ATP binding protein	EP	No	No	No	Yes	Yes	PubMed link
MF_00063	oligopeptide ABC transporter ATP-binding protein	no COG	No	No	No	Yes	Yes	PubMed link
MF_00285	oligopeptide ABC transporter ATP-binding protein	no COG	No	No	No	Yes	Yes	PubMed link
MF_00047	oligopeptide ABC transporter permease protein	EP	Yes	Yes	Yes	Yes	n.t.	No
MF_00274	oligopeptide ABC transporter system permease	EP	Yes	Yes	Yes	Yes	n.t.	No
MF_00051	oligopeptide transport system permease protein	EP	Yes	Yes	Yes	Yes	n.t.	No
MF_00275	oligopeptide transport system permease protein	EP	Yes	Yes	Yes	Yes	n.t.	No
MF_00279	oligopeptide transport system permease protein [f ragment]	EP	No	No	No	Yes	Yes	PubMed link
MF_00281	oligopeptide transport system permease protein [f ragment]	EP	No	No	No	Yes	Yes	PubMed link
MF_00934	O-sialoglycoprotein endopeptidase	O	No	No	No	No	n.t.	MHP7448_0635
MF_00623	P102-like protein	no COG*	No	Yes	Yes	No	n.t.	No
MF_01218	P37-like ABC transporter substrate-binding lipoprotein	no COG*	No	No	No	Yes	Yes	PubMed link
MF_01236	P60-like lipoprotein	no COG*	No	No	Yes	No	Yes	PubMed link
MF_00844	P76 membrane protein precursor	no COG*	No	No	No	No	n.t.	MHP7448_0497
MF_00538	phosphatidate cytidylyltransferase synthase	I	Yes	Yes	Yes	Yes	n.t.	No
MF_00566	potassium uptake protein	P	Yes	Yes	Yes	Yes	n.t.	No
MF_00215	preprotein translocase SecY subunit	U	Yes	Yes	Yes	Yes	n.t.	No
MF_00497	prolipoprotein diacylglyceryl transferase	M	Yes	Yes	Yes	Yes	n.t.	No
MF_00871	prolipoprotein P65	no COG*	No	Yes	Yes	No	n.t.	No
MF_00475	protein P102	no COG*	No	Yes	Yes	Yes	n.t.	No
MF_00620	protein P97-like (M. hyopneumoniae 7448)	no COG*	Yes	Yes	Yes	No	n.t.	No
MF_00687	protein-export membrane protein	no COG	Yes	Yes	Yes	Yes	n.t.	No
MF_01330	PTS system glucose-specific enzyme IIB component	G	Yes	Yes	Yes	Yes	n.t.	No
MF_00267	PTS system, fructose-specific IIABC component (EIIABC-Fru)	G	Yes	Yes	Yes	Yes	n.t.	No
MF_00374	PTS system, glucose-specific IIABC component	G	Yes	Yes	Yes	Yes	n.t.	No
MF_01115	PTS system, lichenan-specific IIA component	M	No	Yes	Yes	No	n.t.	No
MF_00293	PTS system, mannitol-specific IIBC component	G	Yes	Yes	Yes	Yes	n.t.	No
MF_00429	PTS system, N-acetylglucosamine-specific II ABC component	G	Yes	Yes	Yes	Yes	n.t.	No
MF_01208	putative ABC transport system permease protein p69-like protein	P	Yes	Yes	Yes	Yes	n.t.	No
MF_00951	putative ABC transporter ATP-binding - Pr2-like protein	V	Yes	Yes	Yes	Yes	n.t.	No
MF_01042	putative ABC transporter ATP-binding - Pr2-like protein	V	Yes	Yes	Yes	Yes	n.t.	No
MF_01322	putative ABC transporter ATP-binding protein	V	No	No	No	Yes	Yes	PubMed link
MF_01050	putative adhesin like-protein P146	no COG*	Yes	Yes	Yes	No	n.t.	No
MF_00726	putative lipoprotein	L	Yes	Yes	Yes	No	n.t.	No
MF_00739	putative LppT protein	no COG*	Yes	Yes	Yes	No	n.t.	No
MF_00861	putative MG2+ transport protein	P	Yes	Yes	Yes	Yes	n.t.	No
MF_00492	putative outer membrane protein - P95	no COG*	Yes	Yes	Yes	Yes	n.t.	No
MF_00848	putative P216 surface protein	no COG*	Yes	Yes	Yes	No	n.t.	No
MF_00472	putative protein P97 (p97 paralog)	no COG*	Yes	Yes	Yes	No	n.t.	No
MF_00300	PTS system enzyme IIC component	no COG	No	Yes	Yes	Yes	n.t.	No
MF_00115	ribonucleoside-diphosphate reductase beta chain	I	Yes	No	Yes	No	n.t.	No
MF_00882	ribose-phosphate pyrophosphokinase	EF	Yes	Yes	Yes	No	n.t.	No
MF_01141	signal recognition particle protein	U	No	No	No	Yes	No	PubMed link
MF_00559	spermidine/putrescine ABC transporter ATP-binding	E	No	No	No	Yes	Yes	PubMed link
MF_00553	spermidine/putrescine ABC transporter permease protein	E	Yes	Yes	Yes	Yes	n.t.	No
MF_00556	spermidine/putrescine ABC transporter permease protein	E	Yes	Yes	Yes	Yes	n.t.	No
MF_00386	sugar ABC transporter ATP-binding protein	R	No	No	No	Yes	Yes	PubMed link
MF_00383	sugar ABC transporter permease protein	R	Yes	Yes	Yes	Yes	n.t.	No
MF_00929	transcription antitermination protein	K	Yes	Yes	Yes	No	n.t.	No
MF_00598	transcriptional regulator	K	No	No	No	No	n.t.	MHR_0574
MF_00747	transport protein sgaT	S	Yes	Yes	Yes	Yes	n.t.	No
MF_00668	triacylglycerol lipase	R	No	No	No	No	n.t.	MHP7448_0253
MF_00678	TRSE-like protein	U	Yes	Yes	Yes	Yes	n.t.	No
MF_00126	uracil-dna glycosylase	L	Yes	Yes	Yes	No	n.t.	No
MF_00035	xylose ABC transporter ATP-binding protein	G	No	No	No	Yes	Yes	PubMed link
MF_00033	xylose ABC transporter permease protein	G	Yes	Yes	Yes	Yes	n.t.	No
n.t.: not tested.
a COG functional classes: (C) Energy production and conversion; (D) Cell cycle control, mitosis and meiosis; (E) Amino acid transport and metabolism; (F) Nucleotide transport and metabolism; (G) Carbohydrate transport and metabolism; (H) Coenzyme transport and metabolism; (I) Lipid transport and metabolism; (J) Translation; (K) Transcription; (L) Replication, recombination and repair; (M) Cell wa…
b Published literature (PubMed link) or predicted surface protein ortholog in one or in the two other analyzed species (CDS id.).

## Sheet: B) M. hyopneumoniae 7448
Additional file 10B: List of predicted surface proteins of M. flocculare (A), M. hyopneumoniae 7448 (B), and M. hyorhinis HUB-1 (C). Inclusion criteria are described in the Methods section.
ORF ID	GI	YP	ORF product	COGa	SVMtm	TMHMM 2.0	SCAMPI	PSORTb 3.0	HMM-TM	Additional criteriab
MHP7448_0631	72080958	288016.1	1-acyl-sn-glycerol-3-phosphate acyltransferase	I	No	No	Yes	No	Yes	PubMed link
MHP7448_0513	72080844	287902.1	46K surface antigen precursor	G*	Yes	Yes	Yes	No	n.t.	No
MHP7448_0475	72080807	287865.1	5'-methylthioadenosine/S-adenosylhomocysteine nucleosidase	F	No	Yes	No	No	Yes	PubMed link
MHP7448_0630	72080957	288015.1	5'-nucleotidase precursor	F	No	No	No	No	n.t.	MF_00947, MHR_0049
MHP7448_0379	72080715	287773.1	ABC transport ATP-binding protein	G	No	No	No	Yes	Yes	PubMed link
MHP7448_0370	72080706	287764.1	ABC transport permease protein	G	Yes	Yes	Yes	Yes	n.t.	No
MHP7448_0362	72080698	287756.1	ABC transport system permease protein p69 - like	P*	Yes	Yes	Yes	Yes	n.t.	No
MHP7448_0623	72080951	288009.1	ABC transporter ATP-binding - Pr1	V	Yes	Yes	Yes	Yes	n.t.	No
MHP7448_0664	72080991	288049.1	ABC transporter ATP-binding - Pr1	V	Yes	Yes	Yes	Yes	n.t.	No
MHP7448_0627	72080954	288012.1	ABC transporter ATP-binding - Pr1-like	V	Yes	Yes	Yes	Yes	n.t.	No
MHP7448_0628	72080955	288013.1	ABC transporter ATP-binding - Pr2 - like	V	Yes	Yes	Yes	Yes	n.t.	No
MHP7448_0665	72080992	288050.1	ABC transporter ATP-binding - Pr2 - like	V	Yes	Yes	Yes	Yes	n.t.	No
MHP7448_0160	72080499	287557.1	ABC transporter ATP-binding and permease protein	V	Yes	Yes	Yes	Yes	n.t.	No
MHP7448_0019	72080361	287419.1	ABC transporter ATP-binding protein	V	Yes	Yes	Yes	Yes	n.t.	No
MHP7448_0020	72080362	287420.1	ABC transporter ATP-binding protein	V	Yes	Yes	Yes	Yes	n.t.	No
MHP7448_0021	72080363	287421.1	ABC transporter ATP-binding protein	V	Yes	Yes	Yes	Yes	n.t.	No
MHP7448_0023	72080365	287423.1	ABC transporter ATP-binding protein	V	Yes	Yes	Yes	Yes	n.t.	No
MHP7448_0024	72080366	287424.1	ABC transporter ATP-binding protein	V	Yes	Yes	Yes	Yes	n.t.	No
MHP7448_0305	72080643	287701.1	ABC transporter ATP-binding protein	V	Yes	Yes	Yes	Yes	n.t.	No
MHP7448_0306	72080644	287702.1	ABC transporter ATP-binding protein	V	Yes	Yes	Yes	Yes	n.t.	No
MHP7448_0314	72080652	287710.1	ABC transporter ATP-binding protein	V	Yes	Yes	Yes	Yes	n.t.	No
MHP7448_0315	72080653	287711.1	ABC transporter ATP-binding protein	V	Yes	Yes	Yes	Yes	n.t.	No
MHP7448_0340	72080677	287735.1	ABC transporter ATP-binding protein	V	Yes	Yes	Yes	Yes	n.t.	No
MHP7448_0361	72080697	287755.1	ABC transporter ATP-binding protein	P	No	No	No	Yes	Yes	PubMed link
MHP7448_0383	72080719	287777.1	ABC transporter ATP-binding protein	V	Yes	Yes	Yes	Yes	n.t.	No
MHP7448_0452	72080784	287842.1	ABC transporter ATP-binding protein	V	No	No	No	Yes	No	PubMed link
MHP7448_0469	72080801	287859.1	ABC transporter ATP-binding protein	V	No	No	No	Yes	Yes	PubMed link
MHP7448_0624	72080952	288010.1	ABC transporter ATP-binding protein - Pr2	CO	Yes	Yes	Yes	Yes	n.t.	No
MHP7448_0265	72080604	287662.1	ABC transporter permease protein	P	Yes	Yes	Yes	Yes	n.t.	No
MHP7448_0380	72080716	287774.1	ABC transporter permease protein	G	Yes	Yes	Yes	Yes	n.t.	No
MHP7448_0381	72080717	287775.1	ABC transporter permease protein	G	Yes	Yes	Yes	Yes	n.t.	No
MHP7448_0371	229220851	287765.2	ABC transporter permease protein	G	Yes	Yes	Yes	Yes	n.t.	No
MHP7448_0369	229220852	287763.2	ABC transporter permease protein	G	No	No	No	Yes	Yes	PubMed link
MHP7448_0606	72080934	287992.1	ABC transporter protein	R	Yes	Yes	Yes	Yes	n.t.	No
MHP7448_0604	72080932	287990.1	ABC transporter xylose-binding lipoprotein	R	No	No	Yes	No	Yes	PubMed link
MHP7448_0663	72080990	288048.1	adhesin like-protein P146	no COG*	Yes	Yes	Yes	No	n.t.	No
MHP7448_0081	72080423	287481.1	amino acid permease	E	Yes	Yes	Yes	Yes	n.t.	No
MHP7448_0113	72080453	287511.1	amino acid permease	no COG	Yes	Yes	Yes	Yes	n.t.	No
MHP7448_0357	72080693	287751.1	amino acid permease	E	Yes	Yes	Yes	Yes	n.t.	No
MHP7448_0049	72080391	287449.1	ATP synthase subunit B	C	Yes	Yes	Yes	No	n.t.	No
MHP7448_0241	72080580	287638.1	bifunctional preprotein translocase subunit SecD/SecF	U	Yes	Yes	Yes	Yes	n.t.	No
MHP7448_0038	72080380	287438.1	cardiolipin synthetase	I	Yes	Yes	Yes	Yes	n.t.	No
MHP7448_0268	72080607	287665.1	cation-transporting P-type ATPase	P	Yes	Yes	Yes	Yes	n.t.	No
MHP7448_0281	72080620	287678.1	CDP-diacylglycerol--glycerol-3-phosphate 3-phosphatidyltransferase	I	Yes	Yes	Yes	Yes	n.t.	No
MHP7448_0206	72080545	287603.1	cell division protein	O	Yes	Yes	Yes	Yes	n.t.	No
MHP7448_0008	72080350	287408.1	cell division protein ftsY	U	No	No	No	Yes	No	PubMed link
MHP7448_0393	72080727	287785.1	cell division protein ftsZ	D	Yes	No	Yes	Yes	n.t.	No
MHP7448_0145	72080484	287542.1	chromate transport protein	P	Yes	Yes	Yes	Yes	n.t.	No
MHP7448_0146	72080485	287543.1	chromate transport protein	P	Yes	Yes	Yes	Yes	n.t.	No
MHP7448_0263	72080602	287660.1	cobalt transporter ATP-binding subunit	P	No	No	No	Yes	No	PubMed link
MHP7448_0264	72080603	287661.1	cobalt transporter ATP-binding subunit	P	No	No	No	Yes	No	PubMed link
MHP7448_0280	161611228	287677.2	CTP synthetase	F	No	No	No	No	n.t.	MF_00072
MHP7448_0614	72080942	288000.1	cytosine specific DNA methyltransferase	L	Yes	Yes	Yes	Yes	n.t.	No
MHP7448_0506	72080837	287895.1	dihydrolipoamide acetyltransferase	C	Yes	No	Yes	No	n.t.	No
MHP7448_0047	72080389	287447.1	F0F1 ATP synthase subunit A	C	Yes	Yes	Yes	Yes	n.t.	No
MHP7448_0053	72080395	287453.1	F0F1 ATP synthase subunit beta	C	No	No	No	Yes	No	PubMed link
MHP7448_0048	72080390	287448.1	F0F1 ATP synthase subunit C	C	Yes	Yes	Yes	Yes	n.t.	No
MHP7448_0655	72080982	288040.1	glucose-inhibited division protein B	M	No	No	No	No	n.t.	MF_00878
MHP7448_0358	72080694	287752.1	glycerol uptake facilitator protein	G	Yes	Yes	Yes	Yes	n.t.	No
MHP7448_0588	72080916	287974.1	glycerol-3-phosphate dehydrogenase	R	No	No	No	Yes	Yes	PubMed link
MHP7448_0312	72080650	287708.1	glycine cleavage system H protein	E	No	No	No	No	n.t.	MHR_0282
MHP7448_0070	72080412	287470.1	GTP-binding protein EngA	R	No	No	No	No	n.t.	MF_01175
MHP7448_0156	72080495	287553.1	GTP-binding protein Era	R	No	No	No	Yes	No	PubMed link
MHP7448_0073	72080415	287473.1	GTP-binding protein LepA	M	No	No	No	Yes	Yes	PubMed link
MHP7448_0643	72080970	288028.1	hemolysin C	R	Yes	Yes	Yes	Yes	n.t.	No
MHP7448_0136	72080475	287533.1	hexosephosphate transport protein	G	Yes	Yes	Yes	Yes	n.t.	No
MHP7448_0405	72080739	287797.1	holliday junction DNA helicase motor protein	L	No	No	No	No	n.t.	MF_00090
MHP7448_0017	72080359	287417.1	hypothetical protein	no COG	Yes	Yes	Yes	Yes	n.t.	No
MHP7448_0025	72080367	287425.1	hypothetical protein	no COG	Yes	Yes	Yes	Yes	n.t.	No
MHP7448_0030	72080372	287430.1	hypothetical protein	no COG	Yes	Yes	Yes	Yes	n.t.	No
MHP7448_0036	72080378	287436.1	hypothetical protein	no COG	No	No	No	No	n.t.	MF_00832
MHP7448_0042	72080384	287442.1	hypothetical protein	no COG	No	No	No	Yes	Yes	No
MHP7448_0044	72080386	287444.1	hypothetical protein	no COG	Yes	Yes	Yes	No	n.t.	No
MHP7448_0046	72080388	287446.1	hypothetical protein	no COG	Yes	Yes	Yes	Yes	n.t.	No
MHP7448_0064	72080406	287464.1	hypothetical protein	L	No	No	No	Yes	Yes	No
MHP7448_0065	72080407	287465.1	hypothetical protein	no COG	No	Yes	Yes	No	n.t.	No
MHP7448_0072	72080414	287472.1	hypothetical protein	no COG	Yes	Yes	Yes	Yes	n.t.	No
MHP7448_0074	72080416	287474.1	hypothetical protein	no COG	Yes	Yes	Yes	Yes	n.t.	No
MHP7448_0078	72080420	287478.1	hypothetical protein	no COG	Yes	Yes	Yes	Yes	n.t.	No
MHP7448_0079	72080421	287479.1	hypothetical protein	no COG	Yes	Yes	Yes	Yes	n.t.	No
MHP7448_0080	72080422	287480.1	hypothetical protein	no COG	Yes	Yes	Yes	Yes	n.t.	No
MHP7448_0085	72080427	287485.1	hypothetical protein	no COG	Yes	Yes	Yes	Yes	n.t.	No
MHP7448_0089	72080431	287489.1	hypothetical protein	no COG	Yes	Yes	Yes	No	n.t.	No
MHP7448_0090	72080432	287490.1	hypothetical protein	no COG	Yes	Yes	Yes	Yes	n.t.	No
MHP7448_0094	72080436	287494.1	hypothetical protein	no COG	No	No	No	No	n.t.	MF_00500
MHP7448_0100	72080442	287500.1	hypothetical protein	no COG	No	No	No	No	n.t.	MF_00488
MHP7448_0112	72080452	287510.1	hypothetical protein	no COG	Yes	Yes	Yes	No	n.t.	No
MHP7448_0117	72080457	287515.1	hypothetical protein	no COG	Yes	Yes	No	No	n.t.	No
MHP7448_0118	72080458	287516.1	hypothetical protein	no COG	Yes	Yes	Yes	Yes	n.t.	No
MHP7448_0120	72080460	287518.1	hypothetical protein	no COG	Yes	Yes	Yes	Yes	n.t.	No
MHP7448_0121	72080461	287519.1	hypothetical protein	no COG	Yes	Yes	Yes	Yes	n.t.	No
MHP7448_0128	72080468	287526.1	hypothetical protein	no COG	No	No	No	No	n.t.	MF_00122
MHP7448_0135	72080474	287532.1	hypothetical protein	S	Yes	Yes	Yes	Yes	n.t.	No
MHP7448_0138	72080477	287535.1	hypothetical protein	no COG	No	Yes	Yes	No	n.t.	No
MHP7448_0148	72080487	287545.1	hypothetical protein	O	No	No	No	Yes	Yes	No
MHP7448_0150	72080489	287547.1	hypothetical protein	no COG	Yes	Yes	Yes	Yes	n.t.	No
MHP7448_0159	72080498	287556.1	hypothetical protein	no COG	Yes	Yes	Yes	No	n.t.	No
MHP7448_0162	72080501	287559.1	hypothetical protein	K	No	No	Yes	Yes	Yes	No
MHP7448_0197	72080536	287594.1	hypothetical protein	no COG	Yes	Yes	Yes	Yes	n.t.	No
MHP7448_0200	72080539	287597.1	hypothetical protein	S	No	No	No	No	n.t.	MF_00249
MHP7448_0205	72080544	287602.1	hypothetical protein	D	Yes	Yes	Yes	Yes	n.t.	No
MHP7448_0211	72080550	287608.1	hypothetical protein	no COG	No	Yes	Yes	No	n.t.	No
MHP7448_0216	72080555	287613.1	hypothetical protein	no COG	Yes	No	Yes	Yes	n.t.	No
MHP7448_0219	72080558	287616.1	hypothetical protein	no COG	Yes	Yes	Yes	Yes	n.t.	No
MHP7448_0220	72080559	287617.1	hypothetical protein	no COG	Yes	Yes	Yes	Yes	n.t.	No
MHP7448_0237	72080576	287634.1	hypothetical protein	no COG	Yes	Yes	Yes	Yes	n.t.	No
MHP7448_0240	72080579	287637.1	hypothetical protein	no COG	Yes	Yes	Yes	No	n.t.	No
MHP7448_0246	72080585	287643.1	hypothetical protein	no COG	Yes	Yes	Yes	No	n.t.	No
MHP7448_0248	72080587	287645.1	hypothetical protein	R	Yes	Yes	Yes	Yes	n.t.	No
MHP7448_0278	72080617	287675.1	hypothetical protein	H	No	No	No	No	n.t.	MF_00603
MHP7448_0282	72080621	287679.1	hypothetical protein	no COG	Yes	Yes	Yes	No	n.t.	No
MHP7448_0290	72080629	287687.1	hypothetical protein	no COG	No	No	Yes	No	Yes	No
MHP7448_0297	72080635	287693.1	hypothetical protein	no COG	Yes	Yes	Yes	Yes	n.t.	No
MHP7448_0298	72080636	287694.1	hypothetical protein	no COG	No	No	No	No	n.t.	MF_00568
MHP7448_0299	72080637	287695.1	hypothetical protein	no COG	Yes	Yes	Yes	No	n.t.	No
MHP7448_0300	72080638	287696.1	hypothetical protein	no COG	No	No	No	Yes	Yes	No
MHP7448_0308	72080646	287704.1	hypothetical protein	no COG	No	No	No	No	n.t.	MF_00455
MHP7448_0313	72080651	287709.1	hypothetical protein	no COG	Yes	No	Yes	Yes	n.t.	No
MHP7448_0317	72080654	287712.1	hypothetical protein	no COG	No	No	No	No	n.t.	MF_01108
MHP7448_0318	72080655	287713.1	hypothetical protein	no COG	No	No	No	Yes	Yes	No
MHP7448_0319	72080656	287714.1	hypothetical protein	no COG	Yes	Yes	Yes	No	n.t.	No
MHP7448_0320	72080657	287715.1	hypothetical protein	no COG	No	Yes	Yes	Yes	n.t.	No
MHP7448_0325	72080662	287720.1	hypothetical protein	no COG	Yes	Yes	Yes	No	n.t.	No
MHP7448_0328	72080665	287723.1	hypothetical protein	no COG	Yes	Yes	Yes	Yes	n.t.	No
MHP7448_0329	72080666	287724.1	hypothetical protein	no COG	Yes	Yes	Yes	Yes	n.t.	No
MHP7448_0330	72080667	287725.1	hypothetical protein	no COG	Yes	Yes	Yes	Yes	n.t.	No
MHP7448_0334	72080671	287729.1	hypothetical protein	no COG	Yes	Yes	Yes	No	n.t.	No
MHP7448_0335	72080672	287730.1	hypothetical protein	S	Yes	Yes	Yes	No	n.t.	No
MHP7448_0336	72080673	287731.1	hypothetical protein	no COG	Yes	Yes	Yes	Yes	n.t.	No
MHP7448_0337	72080674	287732.1	hypothetical protein	no COG	Yes	Yes	Yes	No	n.t.	No
MHP7448_0338	72080675	287733.1	hypothetical protein	no COG	Yes	Yes	Yes	No	n.t.	No
MHP7448_0341	72080678	287736.1	hypothetical protein	no COG	Yes	Yes	No	No	n.t.	No
MHP7448_0342	72080679	287737.1	hypothetical protein	no COG	No	Yes	Yes	No	n.t.	No
MHP7448_0344	72080680	287738.1	hypothetical protein	no COG	Yes	Yes	Yes	Yes	n.t.	No
MHP7448_0345	72080681	287739.1	hypothetical protein	no COG	Yes	Yes	Yes	No	n.t.	No
MHP7448_0346	72080682	287740.1	hypothetical protein	no COG	Yes	Yes	Yes	Yes	n.t.	No
MHP7448_0347	72080683	287741.1	hypothetical protein	no COG	Yes	Yes	Yes	No	n.t.	No
MHP7448_0348	72080684	287742.1	hypothetical protein	K	Yes	Yes	Yes	Yes	n.t.	No
MHP7448_0350	72080686	287744.1	hypothetical protein	L	No	No	No	No	n.t.	MF_01243
MHP7448_0352	72080688	287746.1	hypothetical protein	no COG	Yes	Yes	Yes	Yes	n.t.	No
MHP7448_0355	72080691	287749.1	hypothetical protein	no COG	No	No	Yes	No	Yes	No
MHP7448_0363	72080699	287757.1	hypothetical protein	no COG	Yes	Yes	Yes	No	n.t.	No
MHP7448_0364	72080700	287758.1	hypothetical protein	no COG	Yes	Yes	Yes	Yes	n.t.	No
MHP7448_0373	72080709	287767.1	hypothetical protein	no COG	Yes	Yes	Yes	Yes	n.t.	No
MHP7448_0377	72080713	287771.1	hypothetical protein	R	No	No	No	Yes	Yes	No
MHP7448_0390	72080724	287782.1	hypothetical protein	no COG	Yes	Yes	Yes	Yes	n.t.	No
MHP7448_0397	72080731	287789.1	hypothetical protein	no COG	Yes	Yes	Yes	Yes	n.t.	No
MHP7448_0399	72080733	287791.1	hypothetical protein	no COG	No	No	Yes	Yes	Yes	No
MHP7448_0400	72080734	287792.1	hypothetical protein	no COG	No	No	No	No	n.t.	MF_00720, MHR_0298
MHP7448_0402	72080736	287794.1	hypothetical protein	no COG	Yes	Yes	Yes	Yes	n.t.	No
MHP7448_0404	72080738	287796.1	hypothetical protein	no COG	Yes	Yes	Yes	Yes	n.t.	No
MHP7448_0407	72080741	287799.1	hypothetical protein	no COG	No	No	No	No	n.t.	MF_00082
MHP7448_0417	72080750	287808.1	hypothetical protein	no COG	Yes	Yes	Yes	Yes	n.t.	No
MHP7448_0418	72080751	287809.1	hypothetical protein	no COG	No	No	Yes	No	Yes	No
MHP7448_0429	72080762	287820.1	hypothetical protein	no COG	Yes	Yes	Yes	Yes	n.t.	No
MHP7448_0432	72080765	287823.1	hypothetical protein	no COG	No	Yes	No	No	Yes	No
MHP7448_0433	72080766	287824.1	hypothetical protein	no COG	No	Yes	No	No	Yes	No
MHP7448_0435	72080768	287826.1	hypothetical protein	R	No	No	No	No	n.t.	MF_00714
MHP7448_0441	72080774	287832.1	hypothetical protein	no COG	No	Yes	No	Yes	Yes	No
MHP7448_0443	72080775	287833.1	hypothetical protein	no COG	Yes	Yes	Yes	No	n.t.	No
MHP7448_0444	72080776	287834.1	hypothetical protein	no COG	No	No	No	Yes	Yes	No
MHP7448_0446	72080778	287836.1	hypothetical protein	no COG	No	Yes	No	Yes	Yes	No
MHP7448_0448	72080780	287838.1	hypothetical protein	no COG	No	Yes	No	Yes	Yes	No
MHP7448_0453	72080785	287843.1	hypothetical protein	no COG	Yes	Yes	Yes	Yes	n.t.	No
MHP7448_0466	72080798	287856.1	hypothetical protein	no COG	Yes	Yes	Yes	Yes	n.t.	No
MHP7448_0467	72080799	287857.1	hypothetical protein	no COG	No	Yes	Yes	No	n.t.	No
MHP7448_0468	72080800	287858.1	hypothetical protein	no COG	Yes	Yes	Yes	No	n.t.	No
MHP7448_0470	72080802	287860.1	hypothetical protein	no COG	Yes	Yes	Yes	Yes	n.t.	No
MHP7448_0480	72080811	287869.1	hypothetical protein	no COG	Yes	Yes	Yes	No	n.t.	No
MHP7448_0484	72080815	287873.1	hypothetical protein	no COG	Yes	Yes	Yes	Yes	n.t.	No
MHP7448_0486	72080817	287875.1	hypothetical protein	no COG	No	Yes	Yes	Yes	n.t.	No
MHP7448_0488	72080819	287877.1	hypothetical protein	S	Yes	Yes	Yes	Yes	n.t.	No
MHP7448_0489	72080820	287878.1	hypothetical protein	no COG	Yes	Yes	Yes	No	n.t.	No
MHP7448_0493	72080824	287882.1	hypothetical protein	no COG	Yes	Yes	Yes	Yes	n.t.	No
MHP7448_0498	72080829	287887.1	hypothetical protein	no COG	Yes	Yes	Yes	Yes	n.t.	No
MHP7448_0510	72080841	287899.1	hypothetical protein	no COG	Yes	Yes	Yes	Yes	n.t.	No
MHP7448_0511	229220850	287900.2	hypothetical protein	no COG	No	Yes	No	Yes	Yes	No
MHP7448_0512	72080843	287901.1	hypothetical protein	no COG	Yes	Yes	Yes	Yes	n.t.	No
MHP7448_0518	72080849	287907.1	hypothetical protein	no COG	Yes	Yes	Yes	Yes	n.t.	No
MHP7448_0519	72080850	287908.1	hypothetical protein	no COG	Yes	Yes	Yes	Yes	n.t.	No
MHP7448_0522	72080853	287911.1	hypothetical protein	E	No	No	No	No	n.t.	MF_00018, MHR_0293
MHP7448_0525	72080856	287914.1	hypothetical protein	no COG	No	Yes	Yes	Yes	n.t.	No
MHP7448_0530	72080861	287919.1	hypothetical protein	no COG	Yes	Yes	Yes	Yes	n.t.	No
MHP7448_0536	72080867	287925.1	hypothetical protein	no COG	No	Yes	Yes	No	n.t.	No
MHP7448_0537	72080868	287926.1	hypothetical protein	O	No	No	No	Yes	Yes	No
MHP7448_0538	72080869	287927.1	hypothetical protein	no COG	No	No	No	No	n.t.	MF_00551, MHR_0059
MHP7448_0539	72080870	287928.1	hypothetical protein	no COG	No	No	No	No	n.t.	MF_00552, MHR_0465
MHP7448_0543	72080874	287932.1	hypothetical protein	no COG	Yes	Yes	Yes	Yes	n.t.	No
MHP7448_0544	72080875	287933.1	hypothetical protein	no COG	Yes	Yes	Yes	Yes	n.t.	No
MHP7448_0547	72080878	287936.1	hypothetical protein	no COG	No	No	No	No	n.t.	MF_00019
MHP7448_0555	72080886	287944.1	hypothetical protein	no COG	Yes	Yes	Yes	Yes	n.t.	No
MHP7448_0556	72080887	287945.1	hypothetical protein	no COG	No	No	No	No	n.t.	MF_00306
MHP7448_0569	72080897	287955.1	hypothetical protein	no COG	No	No	No	Yes	Yes	No
MHP7448_0570	72080898	287956.1	hypothetical protein	O	Yes	Yes	Yes	No	n.t.	No
MHP7448_0594	72080922	287980.1	hypothetical protein	S	Yes	Yes	Yes	Yes	n.t.	No
MHP7448_0596	72080924	287982.1	hypothetical protein	no COG	Yes	Yes	Yes	No	n.t.	No
MHP7448_0599	72080927	287985.1	hypothetical protein	no COG	Yes	Yes	Yes	Yes	n.t.	No
MHP7448_0602	72080930	287988.1	hypothetical protein	no COG	Yes	Yes	Yes	Yes	n.t.	No
MHP7448_0610	72080938	287996.1	hypothetical protein	G	No	No	No	No	n.t.	MF_00374
MHP7448_0611	72080939	287997.1	hypothetical protein	no COG	No	No	No	No	n.t.	MF_00358
MHP7448_0612	72080940	287998.1	hypothetical protein	no COG	Yes	Yes	Yes	No	n.t.	No
MHP7448_0620	72080948	288006.1	hypothetical protein	no COG	Yes	Yes	Yes	No	n.t.	No
MHP7448_0629	72080956	288014.1	hypothetical protein	no COG	Yes	Yes	Yes	No	n.t.	No
MHP7448_0634	72080961	288019.1	hypothetical protein	S	Yes	Yes	Yes	Yes	n.t.	No
MHP7448_0642	72080969	288027.1	hypothetical protein	R	No	No	No	Yes	Yes	No
MHP7448_0646	72080973	288031.1	hypothetical protein	T	No	Yes	Yes	No	n.t.	No
MHP7448_0649	72080976	288034.1	hypothetical protein	J	No	No	No	Yes	Yes	No
MHP7448_0661	72080988	288046.1	hypothetical protein	no COG	No	Yes	Yes	Yes	n.t.	No
MHP7448_0662	72080989	288047.1	hypothetical protein	no COG	No	No	No	No	n.t.	MF_01055
MHP7448_0666	72080993	288051.1	hypothetical protein	no COG	Yes	Yes	Yes	Yes	n.t.	No
MHP7448_0667	72080994	288052.1	hypothetical protein	no COG	Yes	Yes	Yes	Yes	n.t.	No
MHP7448_0669	72080996	288054.1	hypothetical protein	V	No	Yes	Yes	Yes	n.t.	No
MHP7448_0670	72080997	288055.1	hypothetical protein	no COG	No	Yes	Yes	Yes	n.t.	No
MHP7448_0674	72081001	288059.1	hypothetical protein	no COG	No	No	No	No	n.t.	MF_00996
MHP7448_0110	72080450	287508.1	ISMHp1 transposase	L	Yes	Yes	Yes	No	n.t.	No
MHP7448_0218	72080557	287615.1	ISMHp1 transposase	L	Yes	Yes	No	No	n.t.	No
MHP7448_0495	72080826	287884.1	ISMHp1 transposase	L	Yes	Yes	Yes	No	n.t.	No
MHP7448_0636	72080963	288021.1	ISMHp1 transposase	L	Yes	Yes	Yes	No	n.t.	No
MHP7448_0673	72081000	288058.1	ISMHp1 transposase	L	Yes	Yes	Yes	No	n.t.	No
MHP7448_0217	72080556	287614.1	lipoprotein	E*	No	No	No	No	n.t.	MF_00291
MHP7448_0366	72080702	287760.1	lipoprotein	no COG*	Yes	No	Yes	No	n.t.	No
MHP7448_0367	72080703	287761.1	lipoprotein	no COG*	No	No	Yes	No	Yes	PubMed link
MHP7448_0505	72080836	287894.1	lipoprotein	no COG*	No	No	No	Yes	Yes	PubMed link
MHP7448_0031	72080373	287431.1	lipoprotein signal peptidase	MU*	Yes	Yes	Yes	Yes	n.t.	No
MHP7448_0372	72080708	287766.1	Lppt protein	no COG*	Yes	Yes	Yes	No	n.t.	No
MHP7448_0580	72080908	287966.1	membrane nuclease, lipoprotein	R*	Yes	Yes	Yes	No	n.t.	No
MHP7448_0396	72080730	287788.1	methionyl-tRNA synthetase	J	Yes	Yes	Yes	No	n.t.	No
MHP7448_0229	72080568	287626.1	myo-inositol catabolism protein	E	No	No	No	Yes	Yes	PubMed link
MHP7448_0309	72080647	287705.1	NADH-dependent flavin oxidoreductase	C	No	No	No	No	n.t.	MHR_0279
MHP7448_0473	72080805	287863.1	NH(3)-dependent NAD+ synthetase	H	No	No	No	No	n.t.	MF_00434
MHP7448_0521	72080852	287910.1	oligoendopeptidase F	E	No	No	No	No	n.t.	MF_00021, MHR_0536
MHP7448_0214	72080553	287611.1	oligopeptide ABC transporter ATP-binding protein	EP	No	No	No	Yes	Yes	PubMed link
MHP7448_0215	72080554	287612.1	oligopeptide ABC transporter ATP-binding protein	E	No	No	No	Yes	Yes	PubMed link
MHP7448_0501	72080832	287890.1	oligopeptide ABC transporter ATP-binding protein	E	No	No	No	Yes	Yes	PubMed link
MHP7448_0502	72080833	287891.1	oligopeptide ABC transporter ATP-binding protein	EP	No	No	No	Yes	Yes	PubMed link
MHP7448_0504	72080835	287893.1	oligopeptide ABC transporter permease protein	EP	Yes	Yes	Yes	Yes	n.t.	No
MHP7448_0212	72080551	287609.1	oligopeptide ABC transporter system permease	EP	Yes	Yes	Yes	Yes	n.t.	No
MHP7448_0213	72080552	287610.1	oligopeptide transport system permease protein	EP	Yes	Yes	Yes	Yes	n.t.	No
MHP7448_0503	72080834	287892.1	oligopeptide transport system permease protein	EP	Yes	Yes	Yes	Yes	n.t.	No
MHP7448_0635	72080962	288020.1	O-sialoglycoprotein endopeptidase	O	No	No	No	Yes	Yes	PubMed link
MHP7448_0099	72080441	287499.1	outer membrane protein - P95	no COG*	Yes	Yes	Yes	Yes	n.t.	No
MHP7448_0360	72080696	287754.1	P37-like ABC transporter substrate-binding lipoprotein	no COG*	Yes	Yes	Yes	Yes	n.t.	No
MHP7448_0353	72080689	287747.1	P60-like lipoprotein	no COG*	No	No	Yes	No	Yes	PubMed link
MHP7448_0497	72080828	287886.1	P76 membrane protein precursor	no COG*	Yes	Yes	Yes	No	n.t.	No
MHP7448_0234	72080573	287631.1	periplasmic sugar-binding proteins	G	Yes	Yes	Yes	No	n.t.	No
MHP7448_0302	72080640	287698.1	permease	G	Yes	Yes	Yes	Yes	n.t.	No
MHP7448_0533	72080864	287922.1	phosphatidate cytidylyltransferase synthase	R	Yes	Yes	Yes	Yes	n.t.	No
MHP7448_0546	72080877	287935.1	potassium uptake protein	P	Yes	Yes	Yes	Yes	n.t.	No
MHP7448_0175	72080514	287572.1	preprotein translocase subunit SecY	U	Yes	Yes	Yes	Yes	n.t.	No
MHP7448_0097	72080439	287497.1	prolipoprotein diacylglyceryl transferase	M	Yes	Yes	Yes	Yes	n.t.	No
MHP7448_0656	72080983	288041.1	prolipoprotein p65	no COG*	No	No	Yes	Yes	No	PubMed link
MHP7448_0107	72080447	287505.1	protein P102	no COG*	Yes	Yes	Yes	Yes	n.t.	No
MHP7448_0199	72080538	287596.1	protein P102	no COG*	Yes	Yes	Yes	Yes	n.t.	No
MHP7448_0271	72080610	287668.1	protein P102-like	no COG*	Yes	Yes	Yes	No	n.t.	No
MHP7448_0108	72080448	287506.1	protein P97	no COG*	Yes	Yes	Yes	No	n.t.	No
MHP7448_0198	72080537	287595.1	protein P97	no COG*	Yes	Yes	Yes	No	n.t.	No
MHP7448_0272	72080611	287669.1	protein P97-like	no COG*	Yes	Yes	Yes	No	n.t.	No
MHP7448_0376	72080712	287770.1	PTS system ascorbate-specific transport subunit IIC	S	Yes	Yes	Yes	Yes	n.t.	No
MHP7448_0552	72080883	287941.1	PTS system ascorbate-specific transport subunit IIC	S	No	Yes	Yes	Yes	n.t.	No
MHP7448_0492	72080823	287881.1	PTS system fructose-specific transporter subunit IIABC	G	Yes	Yes	Yes	Yes	n.t.	No
MHP7448_0591	72080919	287977.1	PTS system glucose-specific enzyme IIB component	G	Yes	Yes	Yes	Yes	n.t.	No
MHP7448_0550	72080881	287939.1	PTS system mannitol-specific transporter subunit IIBC	G	Yes	Yes	Yes	Yes	n.t.	No
MHP7448_0574	72080902	287960.1	PTS system N-acetylglucosamine-specific II ABC component	G	Yes	Yes	Yes	Yes	n.t.	No
MHP7448_0040	72080382	287440.1	PTS system, lichenan-specific IIA component	M	No	No	Yes	No	Yes	PubMed link
MHP7448_0414	72080747	287805.1	putative ICEF-II	no COG	Yes	Yes	Yes	No	n.t.	No
MHP7448_0423	72080756	287814.1	putative ICEF-IIA	U	No	Yes	Yes	Yes	n.t.	No
MHP7448_0676	72081003	288061.1	putative inner membrane protein translocase component YidC	U	Yes	Yes	Yes	Yes	n.t.	No
MHP7448_0368	72080704	287762.1	putative lipoprotein	L*	No	No	Yes	No	Yes	PubMed link
MHP7448_0487	72080818	287876.1	putative MG2+ transport protein	P	Yes	Yes	Yes	Yes	n.t.	No
MHP7448_0496	72080827	287885.1	putative P216 surface protein	no COG*	Yes	Yes	Yes	No	n.t.	No
MHP7448_0233	72080572	287630.1	putative ribose ABC transporter	G	No	Yes	Yes	Yes	n.t.	No
MHP7448_0605	72080933	287991.1	putative sugar ABC transporter ATP-binding protein	R	No	No	No	Yes	Yes	PubMed link
MHP7448_0677	72081004	288062.1	ribonuclease P protein component	J	No	Yes	No	Yes	Yes	No
MHP7448_0221	72080562	287620.1	ribonucleotide-diphosphate reductase subunit beta	F	No	Yes	Yes	No	n.t.	No
MHP7448_0231	72080570	287628.1	ribose ABC transport ATP-binding protein	G	No	No	No	Yes	No	PubMed link
MHP7448_0654	72080981	288039.1	ribose-phosphate pyrophosphokinase	FE	No	No	No	No	n.t.	MF_00882
MHP7448_0026	72080368	287426.1	signal peptidase I	OU	Yes	Yes	Yes	Yes	n.t.	No
MHP7448_0057	72080399	287457.1	signal recognition particle protein	U	No	No	No	Yes	No	PubMed link
MHP7448_0542	72080873	287931.1	spermidine/putrescine ABC transporter ATP-binding	E	No	No	No	Yes	Yes	PubMed link
MHP7448_0540	72080871	287929.1	spermidine/putrescine ABC transporter permease protein	E	Yes	Yes	Yes	Yes	n.t.	No
MHP7448_0541	72080872	287930.1	spermidine/putrescine ABC transporter permease protein	E	Yes	Yes	Yes	Yes	n.t.	No
MHP7448_0332	72080669	287727.1	subtilisin-like serine protease	O	Yes	Yes	Yes	No	n.t.	No
MHP7448_0607	72080935	287993.1	sugar ABC transporter permease protein	R	Yes	Yes	Yes	Yes	n.t.	No
MHP7448_0637	72080964	288022.1	transcription antitermination protein NusG	K	No	No	No	No	n.t.	MF_00929
MHP7448_0236	72080575	287633.1	transposase	L	Yes	Yes	Yes	No	n.t.	No
MHP7448_0323	72080660	287718.1	transposase	L	Yes	Yes	Yes	No	n.t.	No
MHP7448_0253	72080592	287650.1	triacylglycerol lipase	R	No	No	No	Yes	No	PubMed link
MHP7448_0247	72080586	287644.1	TRSE-like protein	R	Yes	Yes	Yes	Yes	n.t.	No
MHP7448_0416	72080749	287807.1	TRSE-like protein	U	No	Yes	Yes	Yes	n.t.	No
MHP7448_0130	72080470	287528.1	uracil-DNA glycosylase	L	No	No	No	No	n.t.	MF_00126
MHP7448_0514	72080845	287903.1	xylose ABC transporter ATP-binding protein	G	No	No	No	Yes	Yes	PubMed link
MHP7448_0515	72080846	287904.1	xylose ABC transporter permease protein	G	Yes	Yes	Yes	Yes	n.t.	No
n.t.: not tested.
a COG functional classes: (C) Energy production and conversion; (D) Cell cycle control, mitosis and meiosis; (E) Amino acid transport and metabolism; (F) Nucleotide transport and metabolism; (G) Carbohydrate transport and metabolism; (H) Coenzyme transport and metabolism; (I) Lipid transport and metabolism; (J) Translation; (K) Transcription; (L) Replication, recombination and repair; (M) Cell wa…
b Published literature (PubMed link) or predicted surface protein ortholog in one or in the two other analyzed species (CDS id.).

## Sheet: C) M. hyorhinis HUB-1
Additional file 10C: List of predicted surface proteins of M. flocculare (A), M. hyopneumoniae 7448 (B), and M. hyorhinis HUB-1 (C). Inclusion criteria are described in the Material & Methods section.
ORF ID	GI	YP	ORF product	COGa	SVMtm	TMHMM 2.0	SCAMPI	PSORTb 3.0	HMM-TM	Additional criteriab
MHR_0043	304372846	003856055.1	101 kDa protein	no COG	Yes	Yes	Yes	No	n.t.	No
MHR_0225	304373023	003856232.1	101 kDa protein	no COG	No	Yes	No	No	Yes	No
MHR_0249	304373046	003856255.1	101 kDa protein	no COG	Yes	Yes	Yes	No	n.t.	No
MHR_0511	304373297	003856506.1	1-phosphofructokinase	G	No	No	No	Yes	No	PubMed link
MHR_0162	304372963	003856172.1	46 kDa surface antigen	G*	Yes	Yes	Yes	No	n.t.	No
MHR_0295	304373091	003856300.1	5'-methylthioadenosine nucleosidase/S-adenosylhomocysteine nucleosidase	F	No	No	No	No	n.t.	MF_00437, MHP7448_0475
MHR_0049	304372852	003856061.1	5'-nucleotidase precursor	F	No	No	Yes	No	Yes	PubMed link
MHR_0065	304372868	003856077.1	ABC transport permease protein	G	Yes	Yes	Yes	Yes	n.t.	No
MHR_0623	304373403	003856612.1	ABC transport system permease protein p69	P*	Yes	Yes	Yes	Yes	n.t.	No
MHR_0310	304373106	003856315.1	ABC transporter ATP-binding and permease protein	V	Yes	Yes	Yes	Yes	n.t.	No
MHR_0319	304373115	003856324.1	ABC transporter ATP-binding protein	V	No	No	No	Yes	No	PubMed link
MHR_0651	304373430	003856639.1	ABC transporter ATP-binding-Pr1	no COG	Yes	Yes	Yes	Yes	n.t.	No
MHR_0318	304373114	003856323.1	ABC transporter permease protein	no COG	Yes	Yes	Yes	No	n.t.	No
MHR_0064	304372867	003856076.1	ABC transporter permease protein	G	No	No	No	Yes	Yes	PubMed link
MHR_0066	304372869	003856078.1	ABC transporter permease protein	G	Yes	No	Yes	Yes	n.t.	No
MHR_0110	304372911	003856120.1	ABC transporter permease protein	P	Yes	Yes	Yes	Yes	n.t.	No
MHR_0121	304372922	003856131.1	ABC transporter permease protein	G	Yes	Yes	Yes	Yes	n.t.	No
MHR_0122	304372923	003856132.1	ABC transporter permease protein	G	Yes	Yes	Yes	Yes	n.t.	No
MHR_0487	304373273	003856482.1	ABC transporter xylose-binding lipoprotein	no COG	No	No	Yes	No	No	PubMed link
MHR_0108	304372909	003856118.1	ABC transporter, ATP-binding protein	P	No	No	No	Yes	Yes	PubMed link
MHR_0109	304372910	003856119.1	ABC transporter, ATP-binding protein	P	No	No	No	Yes	No	PubMed link
MHR_0468	304373254	003856463.1	ABC transporter, ATP-binding protein	E	No	No	No	Yes	No	PubMed link
MHR_0196	304372994	003856203.1	ABC transporter, permease protein	G	Yes	Yes	Yes	Yes	n.t.	No
MHR_0643	304373422	003856631.1	ABC transporter, permease protein	S	Yes	Yes	Yes	Yes	n.t.	No
MHR_0194	304372992	003856201.1	ABC-type maltose/maltodextrin transporter ATP-binding protein MalK	G	No	No	No	Yes	No	PubMed link
MHR_0149	304372950	003856159.1	ABC-type multidrug transport system, ATPase and permease component	V	Yes	Yes	Yes	Yes	n.t.	No
MHR_0150	304372951	003856160.1	ABC-type multidrug transport system, ATPase and permease component	V	Yes	Yes	Yes	Yes	n.t.	No
MHR_0020	304372825	003856034.1	ABC-type multidrug-like transport system ATP-binding protein	V	No	No	No	Yes	Yes	PubMed link
MHR_0025	304372830	003856039.1	ABC-type multidrug-like transport system ATP-binding protein	V	No	No	No	Yes	Yes	PubMed link
MHR_0076	304372879	003856088.1	Ag 243-5 protein	R*	No	No	No	No	n.t.	MF_00388, MHP7448_0604
MHR_0552	304373337	003856546.1	alpha-amylase	G	No	No	Yes	No	Yes	PubMed link
MHR_0074	304372877	003856086.1	amino acid or sugar ABC transport system, permease protein	R	Yes	Yes	Yes	Yes	n.t.	No
MHR_0146	304372947	003856156.1	amino acid permease	E	Yes	Yes	Yes	Yes	n.t.	No
MHR_0529	304373315	003856524.1	amino acid permease	E	Yes	Yes	Yes	Yes	n.t.	No
MHR_0030	304372835	003856044.1	aminopeptidase	E	No	No	Yes	No	No	PubMed link
MHR_0459	304373245	003856454.1	ascorbate-specific permease IIC component ulaA	S	Yes	Yes	Yes	Yes	n.t.	No
MHR_0218	304373016	003856225.1	ATP synthase C chain, sodium ion specific lipid-binding protein	C	Yes	Yes	Yes	Yes	n.t.	No
MHR_0217	304373015	003856224.1	ATP synthase subunit a	C	Yes	Yes	Yes	Yes	n.t.	No
MHR_0219	304373017	003856226.1	ATP synthase subunit b	C	Yes	Yes	Yes	Yes	n.t.	No
MHR_0653	304373432	003856641.1	ATP synthase subunit B	C	No	No	No	Yes	No	PubMed link
MHR_0220	304373018	003856227.1	ATP synthase subunit delta	C	No	No	No	Yes	Yes	PubMed link
MHR_0209	304373007	003856216.1	cardiolipin synthetase	I	No	Yes	Yes	Yes	n.t.	No
MHR_0650	304373429	003856638.1	cation transport protein	P	Yes	Yes	Yes	Yes	n.t.	No
MHR_0257	304373054	003856263.1	cation-transporting ATPase family protein	P	Yes	Yes	Yes	Yes	n.t.	No
MHR_0532	304373318	003856527.1	cell division protease FtsH	O	Yes	Yes	Yes	Yes	n.t.	No
MHR_0084	304372887	003856096.1	cell division protein ftsY	U	No	No	No	Yes	No	PubMed link
MHR_0353	304373146	003856355.1	cell division protein FtsZ	D	No	Yes	No	No	Yes	PubMed link
MHR_0327	304373123	003856332.1	chromate ion transporter	P	Yes	Yes	Yes	Yes	n.t.	No
MHR_0326	304373122	003856331.1	chromate transport protein, putative	P	Yes	Yes	Yes	Yes	n.t.	No
MHR_0632	304373411	003856620.1	chromosome replication initiation and membrane attachment protein	L	No	No	No	No	n.t.	MF_01243
MHR_0273	304373069	003856278.1	CTP synthase	F	No	No	No	No	n.t.	MF_00072
MHR_0515	304373301	003856510.1	dihydrolipoamide acetyltransferase component of pyruvate dehydrogenase complex	C	No	No	No	No	n.t.	MF_00043, MHP7448_0513
MHR_0105	304372906	003856115.1	DNA polymerase III subunit delta	L	Yes	Yes	Yes	No	n.t.	No
MHR_0667	304373446	003856655.1	DNA2-like helicase	no COG	No	No	Yes	Yes	Yes	No
MHR_0590	304373371	003856580.1	DUTPase	S	No	No	Yes	No	Yes	No
MHR_0443	304373229	003856438.1	excinuclease ATPase subunit-like protein	L	No	No	No	Yes	Yes	No
MHR_0237	304373035	003856244.1	expressed protein	no COG	Yes	Yes	Yes	Yes	n.t.	No
MHR_0434	304373220	003856429.1	expressed protein	S	Yes	Yes	Yes	Yes	n.t.	No
MHR_0265	304373061	003856270.1	fatty acid-binding protein DegV-like protein	S	No	No	No	Yes	Yes	PubMed link
MHR_0231	304373029	003856238.1	fructose permease IIC component	G	Yes	Yes	Yes	Yes	n.t.	No
MHR_0123	304372924	003856133.1	glycerol ABC transporter, ATP binding component	G	No	No	No	Yes	Yes	PubMed link
MHR_0276	304373072	003856281.1	glycerol ABC transporter, glycerol binding protein	no COG	No	Yes	Yes	No	n.t.	No
MHR_0429	304373215	003856424.1	glycerol-3-phosphate acyltransferase	S	Yes	Yes	Yes	Yes	n.t.	No
MHR_0282	304373078	003856287.1	glycine cleavage system H protein	E	No	No	No	Yes	No	PubMed link
MHR_0269	304373065	003856274.1	glycosyltransferase	no COG	No	No	No	Yes	Yes	PubMed link
MHR_0548	304373333	003856542.1	GTP-binding protein	R	No	No	No	Yes	No	PubMed link
MHR_0313	304373109	003856318.1	GTP-binding protein era-like protein	R	No	No	No	Yes	Yes	PubMed link
MHR_0070	304372873	003856082.1	GTP-binding protein lepA	M	No	No	No	Yes	No	PubMed link
MHR_0224	304373022	003856231.1	H+-transporting two-sector ATPase, delta/epsilon subunit	C	No	No	No	Yes	No	PubMed link
MHR_0236	304373034	003856243.1	hemolysin C	R	Yes	Yes	Yes	Yes	n.t.	No
MHR_0432	304373218	003856427.1	hexosephosphate transport protein	G	Yes	Yes	Yes	Yes	n.t.	No
MHR_0625	304373405	003856614.1	high affinity transport system protein p37	no COG*	No	No	No	Yes	No	PubMed link
MHR_0264	304373060	003856269.1	holliday junction ATP-dependent DNA helicase r	L	No	No	No	No	n.t.	MF_00090
MHR_0610	304373391	003856600.1	hypothetical 33 kDa chaperonin	O	No	Yes	No	No	Yes	No
MHR_0268	304373064	003856273.1	hypothetical membrane protein	no COG	No	Yes	Yes	Yes	n.t.	No
MHR_0658	304373437	003856646.1	hypothetical membrane protein	no COG	Yes	Yes	Yes	Yes	n.t.	No
MHR_0011	304372816	003856025.1	hypothetical protein	no COG	No	Yes	Yes	Yes	n.t.	No
MHR_0012	304372817	003856026.1	hypothetical protein	V	Yes	Yes	Yes	Yes	n.t.	No
MHR_0013	304372818	003856027.1	hypothetical protein	no COG	No	No	No	Yes	Yes	No
MHR_0014	304372819	003856028.1	hypothetical protein	no COG	Yes	Yes	Yes	No	n.t.	No
MHR_0016	304372821	003856030.1	hypothetical protein	no COG	Yes	Yes	Yes	Yes	n.t.	No
MHR_0017	304372822	003856031.1	hypothetical protein	no COG	Yes	Yes	Yes	Yes	n.t.	No
MHR_0018	304372823	003856032.1	hypothetical protein	no COG	Yes	Yes	Yes	Yes	n.t.	No
MHR_0019	304372824	003856033.1	hypothetical protein	R	Yes	Yes	Yes	Yes	n.t.	No
MHR_0024	304372829	003856038.1	hypothetical protein	no COG	Yes	Yes	Yes	Yes	n.t.	No
MHR_0028	304372833	003856042.1	hypothetical protein	no COG	Yes	Yes	Yes	Yes	n.t.	No
MHR_0042	304372845	003856054.1	hypothetical protein	no COG	No	No	Yes	Yes	Yes	No
MHR_0045	304372848	003856057.1	hypothetical protein	no COG	Yes	Yes	Yes	Yes	n.t.	No
MHR_0050	304372853	003856062.1	hypothetical protein	no COG	Yes	Yes	Yes	No	n.t.	No
MHR_0051	304372854	003856063.1	hypothetical protein	no COG	Yes	Yes	Yes	Yes	n.t.	No
MHR_0059	304372862	003856071.1	hypothetical protein	no COG	No	Yes	Yes	No	n.t.	No
MHR_0078	304372881	003856090.1	hypothetical protein	no COG	No	Yes	Yes	No	n.t.	No
MHR_0079	304372882	003856091.1	hypothetical protein	no COG	Yes	Yes	Yes	Yes	n.t.	No
MHR_0086	304372888	003856097.1	hypothetical protein	no COG	Yes	Yes	Yes	Yes	n.t.	No
MHR_0093	304372894	003856103.1	hypothetical protein	no COG	Yes	Yes	Yes	Yes	n.t.	No
MHR_0127	304372928	003856137.1	hypothetical protein	no COG	No	Yes	Yes	Yes	n.t.	No
MHR_0129	304372930	003856139.1	hypothetical protein	no COG	Yes	Yes	Yes	Yes	n.t.	No
MHR_0136	304372937	003856146.1	hypothetical protein	no COG	Yes	Yes	Yes	No	n.t.	No
MHR_0137	304372938	003856147.1	hypothetical protein	O	No	Yes	Yes	No	n.t.	No
MHR_0138	304372939	003856148.1	hypothetical protein	no COG	No	Yes	Yes	No	n.t.	No
MHR_0139	304372940	003856149.1	hypothetical protein	no COG	No	Yes	Yes	No	n.t.	No
MHR_0140	304372941	003856150.1	hypothetical protein	no COG	Yes	Yes	Yes	Yes	n.t.	No
MHR_0152	304372953	003856162.1	hypothetical protein	no COG	Yes	Yes	Yes	No	n.t.	No
MHR_0167	304372968	003856177.1	hypothetical protein	no COG	Yes	Yes	Yes	Yes	n.t.	No
MHR_0168	304372969	003856178.1	hypothetical protein	no COG	Yes	Yes	Yes	Yes	n.t.	No
MHR_0172	304372972	003856181.1	hypothetical protein	no COG	Yes	Yes	Yes	Yes	n.t.	No
MHR_0174	304372974	003856183.1	hypothetical protein	KL	No	No	No	No	n.t.	MF_01108
MHR_0193	304372991	003856200.1	hypothetical protein	no COG	Yes	Yes	Yes	Yes	n.t.	No
MHR_0197	304372995	003856204.1	hypothetical protein	no COG	Yes	Yes	Yes	Yes	n.t.	No
MHR_0199	304372997	003856206.1	hypothetical protein	no COG	Yes	Yes	Yes	Yes	n.t.	No
MHR_0214	304373012	003856221.1	hypothetical protein	no COG	Yes	Yes	Yes	No	n.t.	No
MHR_0227	304373025	003856234.1	hypothetical protein	no COG	No	No	Yes	No	Yes	No
MHR_0228	304373026	003856235.1	hypothetical protein	no COG	Yes	Yes	Yes	Yes	n.t.	No
MHR_0260	304373057	003856266.1	hypothetical protein	no COG	No	No	No	No	n.t.	MF_00082
MHR_0274	304373070	003856279.1	hypothetical protein	no COG	Yes	Yes	Yes	Yes	n.t.	No
MHR_0283	304373079	003856288.1	hypothetical protein	C	No	No	No	Yes	Yes	No
MHR_0285	304373081	003856290.1	hypothetical protein	no COG	Yes	Yes	Yes	No	n.t.	No
MHR_0286	304373082	003856291.1	hypothetical protein	no COG	Yes	Yes	Yes	No	n.t.	No
MHR_0292	304373088	003856297.1	hypothetical protein	no COG	No	No	No	Yes	Yes	No
MHR_0293	304373089	003856298.1	hypothetical protein	no COG	No	Yes	Yes	No	n.t.	No
MHR_0294	304373090	003856299.1	hypothetical protein	no COG	Yes	Yes	Yes	Yes	n.t.	No
MHR_0298	304373094	003856303.1	hypothetical protein	no COG	No	No	Yes	Yes	Yes	No
MHR_0314	304373110	003856319.1	hypothetical protein	no COG	Yes	Yes	Yes	Yes	n.t.	No
MHR_0354	304373147	003856356.1	hypothetical protein	R	No	Yes	No	No	Yes	No
MHR_0358	304373151	003856360.1	hypothetical protein	no COG	No	No	No	No	n.t.	MF_00289, MHP7448_0216
MHR_0367	304373160	003856369.1	hypothetical protein	no COG	No	Yes	Yes	Yes	n.t.	No
MHR_0439	304373225	003856434.1	hypothetical protein	no COG	Yes	Yes	Yes	No	n.t.	No
MHR_0448	304373234	003856443.1	hypothetical protein	no COG	No	No	No	Yes	Yes	No
MHR_0453	304373239	003856448.1	hypothetical protein	R	No	No	No	No	n.t.	MF_00714
MHR_0460	304373246	003856455.1	hypothetical protein	R	No	No	No	Yes	Yes	No
MHR_0461	304373247	003856456.1	hypothetical protein	no COG	Yes	Yes	Yes	No	n.t.	No
MHR_0462	304373248	003856457.1	hypothetical protein	no COG	Yes	Yes	Yes	Yes	n.t.	No
MHR_0465	304373251	003856460.1	hypothetical protein	no COG	Yes	Yes	Yes	No	n.t.	No
MHR_0481	304373267	003856476.1	hypothetical protein	no COG	Yes	Yes	Yes	Yes	n.t.	No
MHR_0493	304373279	003856488.1	hypothetical protein	no COG	No	Yes	Yes	Yes	n.t.	No
MHR_0503	304373289	003856498.1	hypothetical protein	no COG	Yes	Yes	Yes	Yes	n.t.	No
MHR_0538	304373324	003856533.1	hypothetical protein	no COG	No	No	Yes	No	Yes	No
MHR_0546	304373331	003856540.1	hypothetical protein	S	No	No	No	No	n.t.	MF_00500
MHR_0551	304373336	003856545.1	hypothetical protein	no COG	No	No	Yes	No	Yes	No
MHR_0556	304373341	003856550.1	hypothetical protein	no COG	Yes	Yes	Yes	No	n.t.	No
MHR_0562	304373347	003856556.1	hypothetical protein	no COG	No	Yes	Yes	Yes	n.t.	No
MHR_0582	304373363	003856572.1	hypothetical protein	no COG	Yes	Yes	Yes	Yes	n.t.	No
MHR_0588	304373369	003856578.1	hypothetical protein	no COG	Yes	Yes	Yes	No	n.t.	No
MHR_0597	304373378	003856587.1	hypothetical protein	no COG	No	Yes	Yes	No	n.t.	No
MHR_0598	304373379	003856588.1	hypothetical protein	no COG	Yes	Yes	Yes	Yes	n.t.	No
MHR_0613	304373394	003856603.1	hypothetical protein	K	No	No	No	Yes	Yes	No
MHR_0614	304373395	003856604.1	hypothetical protein	no COG	Yes	Yes	Yes	Yes	n.t.	No
MHR_0616	304373396	003856605.1	hypothetical protein	no COG	Yes	Yes	Yes	Yes	n.t.	No
MHR_0617	304373397	003856606.1	hypothetical protein	no COG	No	No	No	No	n.t.	MF_00023, MHP7448_0512
MHR_0619	304373399	003856608.1	hypothetical protein	no COG	Yes	Yes	Yes	No	n.t.	No
MHR_0628	304373408	003856617.1	hypothetical protein	no COG	Yes	Yes	Yes	No	n.t.	No
MHR_0630	304373410	003856619.1	hypothetical protein	no COG	Yes	Yes	Yes	Yes	n.t.	No
MHR_0634	304373413	003856622.1	hypothetical protein	no COG	Yes	Yes	Yes	Yes	n.t.	No
MHR_0647	304373426	003856635.1	hypothetical protein	no COG	Yes	Yes	Yes	Yes	n.t.	No
MHR_0652	304373431	003856640.1	hypothetical protein	no COG	Yes	Yes	Yes	Yes	n.t.	No
MHR_0655	304373434	003856643.1	hypothetical protein	no COG	Yes	Yes	Yes	Yes	n.t.	No
MHR_0660	304373439	003856648.1	hypothetical protein	no COG	No	Yes	Yes	No	n.t.	No
MHR_0678	304373457	003856666.1	hypothetical protein	no COG	Yes	Yes	Yes	Yes	n.t.	No
MHR_0153	304372954	003856163.1	hypothetical serine-rich adhesin for platelets	no COG*	Yes	Yes	Yes	No	n.t.	No
MHR_0586	304373367	003856576.1	hypothetical Y+L amino acid transporter 1	E	No	Yes	Yes	Yes	n.t.	No
MHR_0015	304372820	003856029.1	integral membrane protein	no COG	Yes	Yes	Yes	Yes	n.t.	No
MHR_0589	304373370	003856579.1	LemA-family protein	S	Yes	Yes	Yes	Yes	n.t.	No
MHR_0284	304373080	003856289.1	lipase/esterase family	R	No	No	No	Yes	No	PubMed link
MHR_0021	304372826	003856035.1	lipoprotein	no COG*	No	Yes	Yes	No	n.t.	No
MHR_0022	304372827	003856036.1	lipoprotein	no COG*	No	No	No	No	n.t.	MF_01315, MHP7448_0467
MHR_0063	304372866	003856075.1	lipoprotein	L*	No	Yes	Yes	No	n.t.	No
MHR_0357	304373150	003856359.1	lipoprotein	E*	No	No	No	No	n.t.	MF_00291
MHR_0639	304373418	003856627.1	lipoprotein	no COG*	No	Yes	Yes	No	n.t.	No
MHR_0659	304373438	003856647.1	lipoprotein	no COG*	No	No	Yes	No	Yes	PubMed link
MHR_0677	304373456	003856665.1	lipoprotein	no COG*	No	No	Yes	No	Yes	PubMed link
MHR_0198	304372996	003856205.1	lipoprotein	no COG*	No	No	Yes	No	Yes	PubMed link
MHR_0026	304372831	003856040.1	lipoprotein, putative	no COG*	No	Yes	Yes	No	n.t.	No
MHR_0195	304372993	003856202.1	maltodextrin ABC transporter, permease MalD	G	Yes	Yes	Yes	Yes	n.t.	No
MHR_0170	304372971	003856180.1	mannitol-1-phosphate 5-dehydrogenase	G	No	Yes	No	No	Yes	No
MHR_0206	304373004	003856213.1	membrane nuclease, lipoprotein	R*	Yes	Yes	Yes	No	n.t.	No
MHR_0549	304373334	003856543.1	membrane nuclease, lipoprotein	R*	No	No	Yes	No	No	PubMed link
MHR_0679	304373458	003856667.1	membrane protein oxaA	U	Yes	Yes	Yes	Yes	n.t.	No
MHR_0334	304373127	003856336.1	methionyl tRNA synthetase	J	No	No	No	No	n.t.	MF_00011, MHP7448_0396
MHR_0433	304373219	003856428.1	MG2+ ion transporter	P	Yes	Yes	Yes	Yes	n.t.	No
MHR_0250	304373047	003856256.1	Na/Pi cotransporter II-related protein	P	Yes	Yes	Yes	Yes	n.t.	No
MHR_0509	304373295	003856504.1	NH(3)-dependent NAD (+) synthetase	H	No	No	No	No	n.t.	MF_00434
MHR_0356	304373149	003856358.1	oligoendopeptidase F	E	No	Yes	No	No	Yes	No
MHR_0363	304373156	003856365.1	oligoendopeptidase F	E	No	Yes	No	No	Yes	No
MHR_0636	304373415	003856624.1	oligopeptide ABC transporter ATP binding protein	EP	No	No	No	Yes	Yes	PubMed link
MHR_0638	304373417	003856626.1	oligopeptide ABC transporter permease protein	EP	No	Yes	Yes	Yes	n.t.	No
MHR_0359	304373152	003856361.1	oligopeptide transport system permease protein	E	No	No	No	Yes	Yes	PubMed link
MHR_0360	304373153	003856362.1	oligopeptide transport system permease protein	EP	No	No	No	Yes	Yes	PubMed link
MHR_0361	304373154	003856363.1	oligopeptide transport system permease protein	EP	Yes	Yes	Yes	Yes	n.t.	No
MHR_0635	304373414	003856623.1	oligopeptide transport system permease protein	E	No	No	No	Yes	Yes	PubMed link
MHR_0362	304373155	003856364.1	oligopeptide transport system permease protein	EP	Yes	Yes	Yes	Yes	n.t.	No
MHR_0637	304373416	003856625.1	oligopeptide transport system permease protein	EP	Yes	Yes	Yes	Yes	n.t.	No
MHR_0440	304373226	003856435.1	outer membrane protein-P95	no COG*	Yes	Yes	Yes	No	n.t.	No
MHR_0279	304373075	003856284.1	oxidoreductase, FAD/FMN-binding	C	No	No	No	Yes	Yes	No
MHR_0435	304373221	003856430.1	P3	no COG*	Yes	Yes	Yes	No	n.t.	No
MHR_0073	304372876	003856085.1	P59-like protein	R	No	No	No	Yes	No	PubMed link
MHR_0627	304373407	003856616.1	P60-like lipoprotein	no COG*	No	Yes	Yes	No	n.t.	No
MHR_0594	304373375	003856584.1	phosphatidate cytidylyltransferase synthase	I	Yes	Yes	Yes	Yes	n.t.	No
MHR_0211	304373009	003856218.1	phosphotransferase enzyme family protein	M	No	No	No	No	n.t.	MF_01115, MHP7448_0040
MHR_0068	304372871	003856080.1	predicted GTPase protein	R	No	No	No	No	n.t.	MF_01175
MHR_0451	304373237	003856446.1	predicted sialic acid transporter	ER	Yes	Yes	Yes	Yes	n.t.	No
MHR_0233	304373031	003856240.1	predicted signaling protein	T	Yes	Yes	Yes	Yes	n.t.	No
MHR_0383	304373171	003856380.1	preprotein translocase SecY subunit	U	Yes	Yes	Yes	Yes	n.t.	No
MHR_0242	304373040	003856249.1	preprotein translocase subunit SecE	no COG	Yes	Yes	Yes	Yes	n.t.	No
MHR_0464	304373250	003856459.1	preprotein translocase, SecG subunit	no COG	Yes	Yes	Yes	Yes	n.t.	No
MHR_0416	304373204	003856413.1	probable 1-acyl-sn-glycerol-3-phosphate acyltransferase	I	No	No	No	No	n.t.	MF_00945, MHP7448_0631
MHR_0624	304373404	003856613.1	probable ABC transporter ATP-binding protein p29	P	No	No	No	Yes	Yes	PubMed link
MHR_0600	304373381	003856590.1	probable exported protein	S	Yes	Yes	Yes	Yes	n.t.	No
MHR_0442	304373228	003856437.1	prolipoprotein diacylglyceryl transferase	M	Yes	Yes	Yes	Yes	n.t.	No
MHR_0143	304372944	003856153.1	protein-export membrane protein	U	Yes	Yes	Yes	Yes	n.t.	No
MHR_0223	304373021	003856230.1	proton-translocating ATPase, beta subunit	C	No	No	No	Yes	No	PubMed link
MHR_0601	304373382	003856591.1	putative ATP-binding helicase protein	L	No	No	No	No	n.t.	MF_01154, MHP7448_0064
MHR_0483	304373269	003856478.1	putative ICEF-II	no COG	Yes	Yes	Yes	No	n.t.	No
MHR_0027	304372832	003856041.1	putative lipoprotein	no COG*	No	No	Yes	Yes	Yes	No
MHR_0299	304373095	003856304.1	putative lipoprotein	no COG*	No	No	Yes	No	Yes	PubMed link
MHR_0602	304373383	003856592.1	putative PTS system glucose-specific enzyme II	G	No	No	No	No	n.t.	MF_01330, MHP7448_0591
MHR_0574	304373359	003856568.1	putative transcriptional regulator	K	No	No	No	Yes	Yes	No
MHR_0202	304373000	003856209.1	restriction endonuclease S subunits	V	No	Yes	Yes	No	n.t.	No
MHR_0200	304372998	003856207.1	restriction endonuclease S subunits	no COG	No	No	Yes	No	Yes	PubMed link
MHR_0539	304373325	003856534.1	riboflavin biosynthesis protein	H	No	No	No	No	n.t.	MF_00603
MHR_0662	304373441	003856650.1	ribonucleoside-diphosphate reductase beta chain	F	No	Yes	Yes	No	n.t.	No
MHR_0117	304372918	003856127.1	ribose-phosphate pyrophosphokinase	FE	No	No	No	No	n.t.	MF_00882
MHR_0291	304373087	003856296.1	ribosomal RNA small subunit methyltransferase E	S	No	No	No	No	n.t.	MF_00249
MHR_0118	304372919	003856128.1	ribosomal RNA small subunit methyltransferase G	M	No	No	No	No	n.t.	MF_00878
MHR_0106	304372907	003856116.1	ribosomal RNA small subunit methyltransferase I	R	No	No	Yes	No	Yes	No
MHR_0417	304373205	003856414.1	segregation and condensation protein A	S	No	No	Yes	No	Yes	No
MHR_0133	304372934	003856143.1	signal peptidase II	U	Yes	Yes	Yes	Yes	n.t.	No
MHR_0411	304373199	003856408.1	signal recognition particle protein	U	No	No	No	Yes	No	PubMed link
MHR_0467	304373253	003856462.1	spermidine/putrescine ABC transporter permease protein	E	Yes	Yes	Yes	Yes	n.t.	No
MHR_0466	304373252	003856461.1	spermidine/putrescine transport system permease protein	E	Yes	Yes	Yes	Yes	n.t.	No
MHR_0075	304372878	003856087.1	sugar ABC transporter permease protein	R	Yes	Yes	Yes	Yes	n.t.	No
MHR_0482	304373268	003856477.1	TraE/TrsE-like membrane protein	U	Yes	Yes	Yes	No	n.t.	No
MHR_0243	304373041	003856250.1	transcription antitermination protein	K	No	No	No	No	n.t.	MF_00929
MHR_0308	304373104	003856313.1	transcription termination factor	K	No	No	Yes	No	Yes	No
MHR_0450	304373236	003856445.1	transporter, SSS family	ER	Yes	Yes	Yes	Yes	n.t.	No
MHR_0330	304373126	003856335.1	type I restriction-modification system methyltransferase subunit	V	No	No	No	No	n.t.	MF_00455
MHR_0061	304372864	003856073.1	uncharactized lipoprotein	no COG*	No	No	Yes	No	Yes	PubMed link
MHR_0062	304372865	003856074.1	uncharactized lipoprotein	no COG*	No	No	Yes	No	Yes	PubMed link
MHR_0207	304373005	003856214.1	uracil-DNA glycosylase	L	No	No	No	No	n.t.	MF_00126
MHR_0344	304373137	003856346.1	variant surface antigen A	no COG*	Yes	Yes	Yes	No	n.t.	No
MHR_0348	304373141	003856350.1	variant surface antigen B	no COG*	Yes	No	Yes	No	n.t.	No
MHR_0337	304373130	003856339.1	variant surface antigen D	no COG*	Yes	Yes	Yes	No	n.t.	No
MHR_0338	304373131	003856340.1	variant surface antigen E	no COG*	Yes	Yes	Yes	No	n.t.	No
MHR_0339	304373132	003856341.1	variant surface antigen F	no COG*	Yes	Yes	Yes	No	n.t.	No
MHR_0343	304373136	003856345.1	variant surface antigen G	no COG*	Yes	Yes	Yes	No	n.t.	No
MHR_0163	304372964	003856173.1	xylose ABC transporter ATP-binding protein	G	No	No	No	Yes	Yes	PubMed link
MHR_0164	304372965	003856174.1	xylose ABC transporter permease protein	G	Yes	Yes	Yes	Yes	n.t.	No
MHR_0533	304373338	003856547.1	zinc metalloproteinase C	D	No	No	No	No	n.t.	MF_00253, MHP7448_0205
n.t.: not tested.
a COG functional classes: (C) Energy production and conversion; (D) Cell cycle control, mitosis and meiosis; (E) Amino acid transport and metabolism; (F) Nucleotide transport and metabolism; (G) Carbohydrate transport and metabolism; (H) Coenzyme transport and metabolism; (I) Lipid transport and metabolism; (J) Translation; (K) Transcription; (L) Replication, recombination and repair; (M) Cell wa…
b Previously described as surface protein in the published literature (PubMed link) or with a predicted surface protein ortholog in one or in the two other analyzed species (CDS id.).
