# Supplementary material for: New insights on the biology of swine respiratory tract mycoplasmas from a comparative genome analysis
Source: BMC Genomics. 2013 Mar 14;14:175. doi: 10.1186/1471-2164-14-175 (PMC3610235; doi:10.1186/1471-2164-14-175)
Supplement: Additional file 11 — A. List of predicted surface proteins of M. flocculare not shared with M. hyopneumoniae 7448 and M. hyorhinis HUB_1. B. List of predicted surface proteins of M. hyopneumoniae 7448 not shared with M. flocculare and M. hyorhinis HUB-1. C. List of predicted surface proteins of M. hyorhinis HUB-1 not shared with M. flocculare and M. hyopneumoniae 7448. [file 1471-2164-14-175-S11.xls]

## Sheet: A) M. flocculare
Additional file 11A. List of predicted surface proteins of M. floccularenot shared with M. hyopneumoniae 7448 and M. hyorhinis HUB_1.
ORF	ORF product	COGa
MF_00001	hypothetical protein	no COG
MF_00483	hypothetical protein	no COG
MF_00776	hypothetical protein	no COG
MF_01093	hypothetical protein	no COG
MF_01284	hypothetical protein	no COG
MF_01369	hypothetical protein	no COG
MF_01372	hypothetical protein	no COG
MF_01385	hypothetical protein	no COG
MF_01403	hypothetical protein	no COG
MF_01404	hypothetical protein	no COG
MF_01406	hypothetical protein	no COG
MF_01409	hypothetical protein	no COG
MF_01411	hypothetical protein	no COG
MF_01426	hypothetical protein	no COG
MF_01427	hypothetical protein	no COG
MF_01428	hypothetical protein	no COG
MF_01429	hypothetical protein	no COG
MF_01430	hypothetical protein	no COG
MF_01443	hypothetical protein	no COG
MF_01447	hypothetical protein	no COG
MF_01452	hypothetical protein	no COG
MF_01453	hypothetical protein	no COG
MF_01454	hypothetical protein	no COG
MF_01458	hypothetical protein	no COG
MF_01459	hypothetical protein	no COG
MF_01460	hypothetical protein	no COG
MF_01462	hypothetical protein	no COG
MF_01463	hypothetical protein	no COG
a COG functional class: (no COG) Protein not related to any COG category.

## Sheet: B) M. hyopneumoniae 7448
Additional file 11B. List of predicted surface proteins of M. hyopneumoniae7448 not shared with M. flocculare and M. hyorhinisHUB-1.
ORF	GI	YP	ORF product	COGa
MHP7448_0017	72080359	287417.1	hypothetical protein	no COG
MHP7448_0085	72080427	287485.1	hypothetical protein	no COG
MHP7448_0117	72080457	287515.1	hypothetical protein	no COG
MHP7448_0118	72080458	287516.1	hypothetical protein	no COG
MHP7448_0120	72080460	287518.1	hypothetical protein	no COG
MHP7448_0121	72080461	287519.1	hypothetical protein	no COG
MHP7448_0150	72080489	287547.1	hypothetical protein	no COG
MHP7448_0219	72080558	287616.1	hypothetical protein	no COG
MHP7448_0220	72080559	287617.1	hypothetical protein	no COG
MHP7448_0290	72080629	287687.1	hypothetical protein	no COG
MHP7448_0320	72080657	287715.1	hypothetical protein	no COG
MHP7448_0328	72080665	287723.1	hypothetical protein	no COG
MHP7448_0329	72080666	287724.1	hypothetical protein	no COG
MHP7448_0330	72080667	287725.1	hypothetical protein	no COG
MHP7448_0334	72080671	287729.1	hypothetical protein	no COG
MHP7448_0337	72080674	287732.1	hypothetical protein	no COG
MHP7448_0338	72080675	287733.1	hypothetical protein	no COG
MHP7448_0344	72080680	287738.1	hypothetical protein	no COG
MHP7448_0345	72080681	287739.1	hypothetical protein	no COG
MHP7448_0347	72080683	287741.1	hypothetical protein	no COG
MHP7448_0418	72080751	287809.1	hypothetical protein	no COG
MHP7448_0432	72080765	287823.1	hypothetical protein	no COG
MHP7448_0441	72080774	287832.1	hypothetical protein	no COG
MHP7448_0446	72080778	287836.1	hypothetical protein	no COG
MHP7448_0448	72080780	287838.1	hypothetical protein	no COG
MHP7448_0493	72080824	287882.1	hypothetical protein	no COG
MHP7448_0543	72080874	287932.1	hypothetical protein	no COG
MHP7448_0569	72080897	287955.1	hypothetical protein	no COG
MHP7448_0596	72080924	287982.1	hypothetical protein	no COG
MHP7448_0599	72080927	287985.1	hypothetical protein	no COG
MHP7448_0666	72080993	288051.1	hypothetical protein	no COG
MHP7448_0110	72080450	287508.1	ISMHp1 transposase	L
MHP7448_0218	72080557	287615.1	ISMHp1 transposase	L
MHP7448_0495	72080826	287884.1	ISMHp1 transposase	L
MHP7448_0636	72080963	288021.1	ISMHp1 transposase	L
MHP7448_0673	72081000	288058.1	ISMHp1 transposase	L
MHP7448_0229	72080568	287626.1	myo-inositol catabolism protein	E
MHP7448_0234	72080573	287631.1	periplasmic sugar-binding proteins	G
MHP7448_0302	72080640	287698.1	permease	G
MHP7448_0423	72080756	287814.1	putative ICEF-IIA	U
MHP7448_0236	72080575	287633.1	transposase	L
MHP7448_0323	72080660	287718.1	transposase	L
aCOG functional classes: (E) Amino acid transport and metabolism; (G) Carbohydrate transport and metabolism; (L) Replication, recombination and repair; (U) Intracellular trafficking and secretion; (no COG) Protein not related to any COG category.

## Sheet: C)M. hyorhinis HUB-1
Additional file 11C. List of predicted surface proteins of M. hyorhinis not shared with M. flocculare and M. hyopneumoniae 7448.
ORF	GI	YP	ORF product	COGa
MHR_0552	304373337	003856546.1	alpha-amylase	G
MHR_0237	304373035	003856244.1	expressed protein	no COG
MHR_0265	304373061	003856270.1	fatty acid-binding protein DegV-like protein	S
MHR_0429	304373215	003856424.1	glycerol-3-phosphate acyltransferase	S
MHR_0224	304373022	003856231.1	H+-transporting two-sector ATPase, delta/epsilon subunit	C
MHR_0013	304372818	003856027.1	hypothetical protein	no COG
MHR_0045	304372848	003856057.1	hypothetical protein	no COG
MHR_0078	304372881	003856090.1	hypothetical protein	no COG
MHR_0079	304372882	003856091.1	hypothetical protein	no COG
MHR_0086	304372888	003856097.1	hypothetical protein	no COG
MHR_0127	304372928	003856137.1	hypothetical protein	no COG
MHR_0129	304372930	003856139.1	hypothetical protein	no COG
MHR_0168	304372969	003856178.1	hypothetical protein	no COG
MHR_0172	304372972	003856181.1	hypothetical protein	no COG
MHR_0193	304372991	003856200.1	hypothetical protein	no COG
MHR_0197	304372995	003856204.1	hypothetical protein	no COG
MHR_0199	304372997	003856206.1	hypothetical protein	no COG
MHR_0227	304373025	003856234.1	hypothetical protein	no COG
MHR_0274	304373070	003856279.1	hypothetical protein	no COG
MHR_0228	304373026	003856235.1	hypothetical protein	no COG
MHR_0283	304373079	003856288.1	hypothetical protein	C
MHR_0292	304373088	003856297.1	hypothetical protein	no COG
MHR_0448	304373234	003856443.1	hypothetical protein	no COG
MHR_0461	304373247	003856456.1	hypothetical protein	no COG
MHR_0462	304373248	003856457.1	hypothetical protein	no COG
MHR_0493	304373279	003856488.1	hypothetical protein	no COG
MHR_0556	304373341	003856550.1	hypothetical protein	no COG
MHR_0582	304373363	003856572.1	hypothetical protein	no COG
MHR_0588	304373369	003856578.1	hypothetical protein	no COG
MHR_0630	304373410	003856619.1	hypothetical protein	no COG
MHR_0678	304373457	003856666.1	hypothetical protein	no COG
MHR_0015	304372820	003856029.1	integral membrane protein	no COG
MHR_0198	304372996	003856205.1	lipoprotein	no COG*
MHR_0677	304373456	003856665.1	lipoprotein	no COG*
MHR_0451	304373237	003856446.1	predicted sialic acid transporter	ER
MHR_0242	304373040	003856249.1	preprotein translocase subunit SecE	no COG
MHR_0464	304373250	003856459.1	preprotein translocase, SecG subunit	no COG
MHR_0299	304373095	003856304.1	putative lipoprotein	no COG*
MHR_0200	304372998	003856207.1	restriction endonuclease S subunits	no COG
MHR_0202	304373000	003856209.1	restriction endonuclease S subunits	V
MHR_0450	304373236	003856445.1	transporter, SSS family	ER
MHR_0348	304373141	003856350.1	variant surface antigen B	no COG*
MHR_0338	304373131	003856340.1	variant surface antigen E	no COG*
MHR_0339	304373132	003856341.1	variant surface antigen F	no COG*
aCOG functional classes: (C) Energy production and conversion; (E) Amino acid transport and metabolism; (G) Carbohydrate transport and metabolism; (R) General function prediction only; (S) Function unknown; (V) Defense mechanisms; (no COG) Protein not related to any COG category; (*) Antigen, adhesin or lipoprotein (proteins arbitrarily classified based on their prior immunological or functional …
