# Supplementary material for: New insights on the biology of swine respiratory tract mycoplasmas from a comparative genome analysis
Source: BMC Genomics. 2013 Mar 14;14:175. doi: 10.1186/1471-2164-14-175 (PMC3610235; doi:10.1186/1471-2164-14-175)
Supplement: Additional file 12 — List of ortholog surface protein coding CDSs between M. flocculare, M. hyopneumoniae 7448 and M. hyorhinis HUB-1. [file 1471-2164-14-175-S12.xls]

## Sheet: List of Ortholog...
Additional file 12. List of ortholog surface protein coding ORFs between M. flocculare, M. hyopneumoniae 7448 and M. hyorhinis HUB-1. Ortholog and paralog definition criteria are described in the Material and Methods section.
ORF producta,d	ORFs			Identity / Similarity (%)
	M. flocculare	M. hyopneumoniae 7448	M. hyorhinis HUB-1	Mf X Mhp	Mf X Mhr	Mhr X Mhp
conserved hypothetical protein	MF_00009	MHP7448_0397	MHR_0367	77 / 85	48 / 67	46 / 67
methionyl-tRNA synthetase	MF_00011	MHP7448_0396	MHR_0334	75 / 88	49 / 70	49 / 68
conserved hypothetical protein	MF_01158	MHP7448_0065	n.f.	60 / 74	–	–
		n.f.	MHR_0293	–	30 / 56	–
prolipoprotein P65	MF_00871	MHP7448_0656		52 / 69	30 / 52	31 / 50
conserved hypothetical protein	MF_00018	MHP7448_0522		61 / 78	23 / 45	23 / 46
101 kDa proteinc	MF_00019	MHP7448_0547	n.f.	71 / 83	–	–
		n.f.	MHR_0249	–	21 / 41	–
101 kDa proteinc	MF_00579	n.f.		–	22 / 41	–
		MHP7448_0547	n.f.	68 / 83	–	–
		n.f.	MHR_0043	–	22 / 42	–
		n.f.	MHR_0225	–	22 / 39	–
oligoendopeptidase F	MF_00021	MHP7448_0521	MHR_0356	82 / 93	52 / 73	52 / 72
		n.f.	MHR_0363	–	52 / 72	–
hypothetical protein	MF_00023	MHP7448_0512	MHR_0617	52 / 70	52 / 74	46 / 66
		MHP7448_0240	n.f.	45 / 64	–	–
		MHP7448_0519	n.f.	39 / 59	–	–
conserved hypothetical protein	MF_00025	MHP7448_0511	MHR_0616	51 / 76	46 / 64	58 / 73
hypothetical protein	n.f.	MHP7448_0237	MHR_0167	–	–	23 / 44
conserved hypothetical protein	MF_00026		MHR_0614	52 / 70	45 / 64	41 / 63
		MHP7448_0510	n.f.	39 / 56	–	–
		MHP7448_0518	n.f.	37 / 58	–	–
hypothetical protein	n.f.		MHR_0619	–	–	28 / 48
xylose ABC transporter permease protein	MF_00033	MHP7448_0515	MHR_0164	94 / 97	80 / 90	82 / 91
xylose ABC transporter ATP-binding protein	MF_00035	MHP7448_0514	MHR_0163	93 / 96	87 / 94	86 / 95
		MHP7448_0231	n.f.	36 / 59	–	–
46K surface antigen precursor	MF_00037	MHP7448_0513	MHR_0162	89 / 95	65 / 76	65 / 76
dihydrolipoamide acetyltransferase	MF_00043		MHR_0515	86 / 92	62 / 75	61 / 75
lipoprotein	MF_00046	MHP7448_0505	MHR_0639	72 / 85	37 / 55	38 / 56
oligopeptide ABC transporter permease protein	MF_00047	MHP7448_0504	MHR_0638	80 / 90	59 / 76	58 / 77
oligopeptide transport system permease protein	MF_00051	MHP7448_0503	MHR_0637	79 / 92	61 / 76	57 / 75
oligopeptide ABC transporter ATP binding protein	MF_00061	MHP7448_0502	MHR_0636	82 / 90	72 / 87	73 / 88
oligopeptide ABC transporter ATP-binding protein	MF_00063	MHP7448_0501	MHR_0635	73 / 84	45 / 66	43 / 65
hypothetical protein	MF_00069	MHP7448_0300	n.f.	98 / 99	–	–
putative ICEF-IIb	MF_00071	MHP7448_0414	n.f.	39 / 55	–	–
		n.f.	MHR_0483	–	26 / 46	–
putative ICEF-IIc	MF_00683	MHP7448_0246		66 / 82	29 / 46	27 / 46
		MHP7448_0414	n.f.	27 / 45	–	–
CTP synthase	MF_00072	MHP7448_0280	n.f.	88 / 95	–	–
		n.f.	MHR_0273	–	60 / 77	–
CDP-diacylglycerol--glycerol-3-phosphate 3-phosphatidyltransferase	MF_00073	MHP7448_0281	n.f.	66 / 80	–	–
hypothetical protein	MF_00075	MHP7448_0282	MHR_0286	71 / 84	31 / 48	28 / 51
conserved hypothetical protein	MF_00082	MHP7448_0407	n.f.	70 / 83	–	–
		n.f.	MHR_0260	–	39 / 56	–
holliday junction DNA helicase RuvA	MF_00090	MHP7448_0405	n.f.	81 / 92	–	–
		n.f.	MHR_0264	–	57 / 75	–
hypothetical protein	MF_00092	MHP7448_0404	n.f.	65 / 80	–	–
hypothetical protein	MF_00095	MHP7448_0402	MHR_0268	68 / 84	28 / 46	27 / 46
ribonucleoside-diphosphate reductase beta chain	MF_00115	MHP7448_0223	MHR_0662	95 / 98	84 / 92	83 / 93
hypothetical protein	MF_00122	MHP7448_0128	n.f.	76 / 87	–	–
uracil-dna glycosylase	MF_00126	MHP7448_0130	n.f.	74 / 89	–	–
		n.f.	MHR_0207	–	60 / 78	–
lipase-esterase	MF_00131	n.f.	MHR_0284	–	42 / 63
ABC transporter, permease proteinb	MF_00132	MHP7448_0135	MHR_0643	88 / 93	41 / 62	43 / 63
hexosephosphate transport protein	MF_00133	MHP7448_0136	MHR_0432	87 / 94	51 / 67	53 / 67
conserved hypothetical protein	MF_00138	MHP7448_0138	MHR_0285	74 / 87	29 / 47	31 / 48
chromate transport protein	MF_00162	MHP7448_0145	MHR_0326	78 / 90	46 / 68	44 / 65
chromate transport protein	MF_00164	MHP7448_0146	MHR_0327	75 / 88	40 / 62	42 / 63
hypothetical 33 kDa chaperoninc	MF_00170	MHP7448_0148	MHR_0610	74 / 88	41 / 62	41 / 62
GTP-binding protein	MF_00188	MHP7448_0156	MHR_0313	82 / 94	49 / 69	48 / 69
ABC transporter ATP-binding and permease protein	MF_00190	MHP7448_0160	MHR_0310	92 / 96	45 / 70	46 / 70
transcription termination factorc	MF_00194	MHP7448_0162	MHR_0308	84 / 92	45 / 68	46 / 68
preprotein translocase SecY subunit	MF_00215	MHP7448_0175	MHR_0383	87 / 94	65 / 80	64 / 80
26.3 kDa protein in cilium adhesin operon	MF_00249	MHP7448_0200	n.f.	74 / 87	–	–
		n.f.	MHR_0291	–	52 / 74	–
tRNA(Ile)-lysidine synthasec	MF_00253	MHP7448_0205	MHR_0533	76 / 90	44 / 68	42 / 68
cell division protein	MF_00257	MHP7448_0206	MHR_0532	88 / 94	63 / 76	61 / 75
PTS system, fructose-specific IIABC component	MF_00267	MHP7448_0492	MHR_0231	30 / 50	55 / 73	30 / 49
conserved hypothetical protein	MF_00272	MHP7448_0211	n.f.	58 / 72	–	–
oligopeptide ABC transporter system permease	MF_00274	MHP7448_0212	MHR_0362	89 / 95	71 / 80	69 / 80
oligopeptide transport system permease protein	MF_00275	MHP7448_0213	MHR_0361	96 / 99	71 / 87	71 / 87
oligopeptide transport system permease protein	MF_00279	MHP7448_0214	n.f.	89 / 96	–	–
		n.f.	MHR_0360	–	54 / 67	–
oligopeptide transport system permease protein	MF_00281	MHP7448_0214		93 / 98	80 / 90	69 / 80
oligopeptide ABC transporter ATP-binding protein	MF_00285	MHP7448_0215	MHR_0359	84 / 93	54 / 72	56 / 73
conserved hypothetical protein	MF_00289	MHP7448_0216	MHR_0358	67 / 81	32 / 51	31 / 49
lipoprotein	MF_00291	MHP7448_0217	n.f.	79 / 91	–	–
		n.f.	MHR_0357	–	47 / 67	–
mannitol-1-phosphate 5-dehydrogenase	MF_00292	n.f.	MHR_0170	–	35 / 60	–
PTS system, mannitol-specific IIBC component	MF_00293	MHP7448_0550	n.f.	79 / 90	–	–
conserved hypothetical protein	MF_00297	n.f.	MHR_0613	–	41 / 66	–
PTS system enzyme IIC component	MF_00300	MHP7448_0552	MHR_0459	98 / 99	25 / 45	24 / 44
transport protein sgaT	MF_00747	MHP7448_0376		85 / 92	54 / 73	56 / 74
hypothetical protein	MF_00303	MHP7448_0555	n.f.	68 / 79	–	–
conserved hypothetical protein	MF_00306	MHP7448_0556	n.f.	70 / 88	–	–
ABC transporter permease protein	MF_00324	MHP7448_0453	MHR_0318	70 / 83	35 / 56	35 / 55
conserved hypothetical protein	MF_00350	MHP7448_0620	MHR_0660	74 / 85	65 / 78	63 / 75
hypothetical protein	MF_00357	MHP7448_0612		71 / 82	25 / 49	24 / 50
lipoproteinc	MF_00358	MHP7448_0611	n.f.	75 / 87	–	–
		n.f.	MHR_0659	–	27 / 44	–
	MF_00345	n.f.		–	69 / 82	–
		n.f.		–	69 / 82	–
PTS system, glucose-specific IIABC component	MF_00374	MHP7448_0610	n.f.	58 / 75	–	–
sugar ABC transporter permease protein	MF_00383	MHP7448_0607	MHR_0075	91 / 96	50 / 67	49 / 67
ABC transporter protein	MF_00385	MHP7448_0606	MHR_0074	75 / 88	35 / 58	36 / 58
sugar ABC transporter ATP-binding protein	MF_00386	MHP7448_0605	MHR_0073	85 / 95	57 / 76	58 / 76
ABC transporter xylose-binding lipoprotein	MF_00388	MHP7448_0604	MHR_0076	71 / 82	41 / 57	40 / 56
		n.f.	MHR_0487	–	25 / 42	–
conserved hypothetical protein	MF_00390	MHP7448_0602	MHR_0647	61 / 81	31 / 57	29 / 56
conserved hypothetical protein	MF_00396	MHP7448_0594	MHR_0600	91 / 97	76 / 86	77 / 88
membrane nuclease, lipoprotein	MF_00420	MHP7448_0580	MHR_0549	67 / 80	30 / 49	30 / 48
		n.f.	MHR_0206	–	31 / 52	–
PTS system, N-acetylglucosamine-specific II ABC component	MF_00429	MHP7448_0574	n.f.	94 / 96	–	–
NH(3)-dependent NAD+ synthetase	MF_00434	MHP7448_0473	n.f.	80 / 87	–	–
		n.f.	MHR_0509	–	61 / 75	–
5'-methylthioadenosine nucleosidase S-adenosyl homocysteine nucleosidase	MF_00437	MHP7448_0475	MHR_0295	67 / 82	39 / 54	38 / 56
ATP synthase beta chain	MF_00449	MHP7448_0053	MHR_0653	36 / 62	58 / 79	38 / 61
	MF_01135		MHR_0223	92 / 95	79 / 89	78 / 89
conserved hypothetical protein	MF_00452	MHP7448_0480	MHR_0655	71 / 83	21 / 42	24 / 43
hypothetical protein	MF_00455	MHP7448_0308	n.f.	25 / 41	–	–
		n.f.	MHR_0330	–	21 / 43	–
putative protein P97	MF_00472	MHP7448_0198	n.f.	48 / 62	–	–
		n.f.	MHR_0344	–	22 / 37	–
hypothetical protein	MF_00488	MHP7448_0100	n.f.	64 / 78	–	–
putative LppT protein	MF_00739	MHP7448_0372	n.f.	56 / 71	–	–
		n.f.	MHR_0440	–	23 / 41	–
putative adhesin like-protein P146	MF_01050	MHP7448_0663		42 / 60	21 / 39	25 / 47
putative P216 surface protein	MF_00848	MHP7448_0496		55 / 70	20 / 38	21 / 39
protein P97-like	MF_00620	MHP7448_0272		57 / 74	22 / 39	21 / 38
putative protein P97 (p97 paralog)	MF_00472	MHP7448_0108		53 / 68	21 / 40	23 / 43
outer membrane protein - P95	MF_00492	MHP7448_0099		58 / 73	21 / 39	24 / 40
	n.f.		MHR_0652	–	–	25 / 42
prolipoprotein diacylglyceryl transferase	MF_00497	MHP7448_0097	MHR_0442	82 / 90	64 / 78	60 / 75
conserved hypothetical protein	MF_00500	MHP7448_0094	n.f.	54 / 69	–	–
		n.f.	MHR_0546	–	29 / 53	–
excinuclease ABC subunit A	MF_00504	n.f.	MHR_0443	–	61 / 79	–
conserved hypothetical protein	MF_00526	MHP7448_0525	MHR_0562	75 / 84	36 / 58	37 / 58
phosphatidate cytidylyltransferase synthase	MF_00538	MHP7448_0533	MHR_0594	63 / 77	37 / 52	34 / 50
hypothetical protein	MF_00544	MHP7448_0536	MHR_0597	73 / 86	23 / 42	23 / 40
conserved hypothetical protein	MF_00551	MHP7448_0538	MHR_0059	69 / 82	34 / 54	33 / 50
conserved hypothetical protein	MF_00552	MHP7448_0539	MHR_0465	79 / 89	49 / 69	49 / 69
spermidine/putrescine ABC transporter permease protein	MF_00553	MHP7448_0540	MHR_0466	87 / 94	67 / 84	67 / 82
spermidine/putrescine ABC transporter permease protein	MF_00556	MHP7448_0541	MHR_0467	85 / 92	64 / 81	65 / 83
spermidine/putrescine ABC transporter permease protein	MF_00559	MHP7448_0542	MHR_0468	87 / 92	72 / 84	70 / 83
potassium uptake protein	MF_00566	MHP7448_0546	MHR_0650	85 / 93	45 / 63	45 / 63
conserved hypothetical protein	MF_00568	MHP7448_0298	n.f.	54 / 71	–	–
hypothetical protein	MF_01448	MHP7448_0297	n.f.	46 / 61	–	–
conserved hypothetical protein	MF_00577		n.f.	45 / 59	–	–
hypothetical protein	MF_00571		n.f.	44 / 58	–	–
conserved hypothetical protein	MF_00574	MHP7448_0299	n.f.	55 / 77	–	–
amino acid permeases	MF_00592	MHP7448_0113	MHR_0529	85 / 92	49 / 70	49 / 71
lipoproteinc	MF_01320	MHP7448_0468	MHR_0021	64 / 79	28 / 46	26 / 45
		n.f.	MHR_0026	–	23 / 43	–
lipoprotein, putativeb	MF_00595	MHP7448_0112		60 / 75	22 / 41	26 / 42
hypothetical protein	n.f.		MHR_0250	–	–	26 / 44
transcriptional regulator	MF_00598	n.f.	MHR_0574	–	28 / 49	–
conserved hypothetical protein	MF_00603	MHP7448_0278	n.f.	66 / 82	–	–
		n.f.	MHR_0539	–	37 / 56	–
cation-transporting P-type ATPase	MF_00636	MHP7448_0268	MHR_0257	72 / 86	45 / 65	45 / 65
ABC transporter permease protein	MF_00640	MHP7448_0265	MHR_0110	88 / 94	63 / 80	62 / 80
ABC transporter ATP-binding protein	MF_00644	MHP7448_0264	MHR_0109	85 / 94	68 / 80	69 / 84
ABC transporter ATP-binding protein	MF_00645	MHP7448_0263	MHR_0108	87 / 94	68 / 82	69 / 83
ribosomal RNA small subunit methyltransferase Ic	MF_00655	n.f.	MHR_0106	–	53 / 74	–
DNA polymerase III subunit delta	MF_00657	n.f.	MHR_0105	–	34 / 52	–
triacylglycerol lipase	MF_00668	MHP7448_0253	n.f.	62 / 80	–	–
hypothetical protein	MF_00676	MHP7448_0248	MHR_0481	61 / 74	21 / 45	21 / 45
		MHP7448_0417	n.f.	24 / 48	–	–
		n.f.	MHR_0551	–	23 / 39	–
TRSE-like protein	MF_00678	MHP7448_0247	MHR_0482	89 / 93	27 / 48	27 / 50
		MHP7448_0416	n.f.	44 / 67	–	–
protein-export membrane protein	MF_00687	MHP7448_0241	MHR_0143	85 / 93	60 / 77	61 / 78
hypothetical protein	MF_00704		MHR_0503	71 / 84	43 / 65	43 / 62
conserved hypothetical protein	MF_00707	n.f.	MHR_0354	–	45 / 60	–
conserved hypothetical protein	MF_00708	MHP7448_0433	n.f.	45 / 57	–	–
conserved hypothetical protein	MF_00714	MHP7448_0435	n.f.	69 / 83	–	–
		n.f.	MHR_0453	–	42 / 61	–
lipoprotein	MF_00724	MHP7448_0367	MHR_0062	64 / 80	35 / 54	35 / 55
		MHP7448_0366	n.f.	26 / 46	–	–
		n.f.	MHR_0061	–	31 / 52	–
putative lipoprotein	MF_00726	MHP7448_0368	MHR_0063	58 / 76	40 / 61	35 / 57
ABC transporter permease protein	MF_00727	MHP7448_0369	MHR_0064	79 / 89	47 / 61	47 / 61
		n.f.	MHR_0194	–	40 / 57	–
ABC transport permease protein	MF_00736	MHP7448_0370	MHR_0065	84 / 91	60 / 77	60 / 77
		n.f.	MHR_0196	–	26 / 47	–
ABC transporter permease protein	MF_00737	MHP7448_0371	MHR_0066	80 / 91	67 / 83	60 / 79
		n.f.	MHR_0195	–	27 / 46	–
conserved hypothetical protein	MF_00741	MHP7448_0373	n.f.	55 / 73	–	–
transport protein sgaT	MF_00747	MHP7448_0376	MHR_0459	85 / 92	54 / 73	56 / 74
hypothetical protein	MF_00750	MHP7448_0377	MHR_0460	90 / 96	81 / 91	79 / 91
lipoprotein	MF_00751	n.f.	MHR_0276	–	33 / 54	–
ABC transport ATP-binding protein	MF_00752	MHP7448_0379	MHR_0123	72 / 84	47 / 61	44 / 59
ABC transporter permease protein	MF_00753	MHP7448_0380	MHR_0122	77 / 88	45 / 64	45 / 62
ABC transporter permease protein	MF_00762	MHP7448_0381	MHR_0121	72 / 87	43 / 66	42 / 64
ABC transporter ATP-binding protein	MF_00767	MHP7448_0383	n.f.	77 / 88	–	–
hypothetical protein	MF_00789	MHP7448_0348	MHR_0314	70 / 82	25 / 48	25 / 49
conserved hypothetical protein	MF_00813	MHP7448_0319	n.f.	52 / 71	–	–
conserved hypothetical protein	MF_00815	MHP7448_0318	n.f.	47 / 68	–	–
lipoprotein signal peptidase	MF_00818	MHP7448_0031	MHR_0133	75 / 87	50 / 65	51 / 69
hypothetical protein	MF_00832	MHP7448_0036	n.f.	50 / 65	–	–
		n.f.	MHR_0298	–	24 / 43	–
hypothetical protein	MF_00720	MHP7448_0400		75 / 88	29 / 46	31 / 48
hypothetical protein	MF_00834	MHP7448_0444	n.f.	28 / 47	–	–
P76 membrane protein precursor	MF_00844	MHP7448_0497	n.f.	38 / 55	–	–
P3c	MF_00856	MHP7448_0489	MHR_0435	52 / 64	21 / 38	24 / 41
conserved hypothetical protein	MF_00857	MHP7448_0488	MHR_0434	84 / 92	46 / 73	46 / 68
putative MG2+ transport protein	MF_00861	MHP7448_0487	MHR_0433	82 / 92	60 / 78	60 / 79
hypothetical protein	MF_00863	MHP7448_0486	n.f.	68 / 80	–	–
hypothetical protein	MF_00866	MHP7448_0484	MHR_0658	66 / 77	21 / 44	22 / 41
glucose-inhibited division protein B	MF_00878	MHP7448_0655	n.f.	73 / 86	–	–
		n.f.	MHR_0118	–	50 / 68	–
ribose-phosphate pyrophosphokinase	MF_00882	MHP7448_0654	n.f.	90 / 95	–	–
		n.f.	MHR_0117	–	68 / 84	–
conserved hypothetical protein	MF_00895	MHP7448_0649	n.f.	67 / 82	–	–
conserved hypothetical protein	MF_00905	MHP7448_0646	MHR_0233	88 / 95	37 / 55	41 / 60
conserved hypothetical protein	MF_00909	n.f.		–	48 / 67	–
hemolysin C	MF_00917	MHP7448_0643	MHR_0236	88 / 96	49 / 69	48 / 68
conserved hypothetical protein	MF_00920	MHP7448_0642	n.f.	77 / 90	–	–
transcription antitermination protein	MF_00929	MHP7448_0637	n.f.	88 / 94	–	–
		n.f.	MHR_0243	–	47 / 66	–
O-sialoglycoprotein endopeptidase	MF_00934	MHP7448_0635	n.f.	78 / 90	–	–
conserved hypothetical protein	MF_00936	MHP7448_0634	n.f.	70 / 84	–	–
segregation and condensation protein Ac	MF_00943	n.f.	MHR_0417	–	53 / 77	–
1-acyl-sn-glycerol-3-phosphate acyltransferase	MF_00945	MHP7448_0631	MHR_0416	68 / 84	42 / 62	40 / 61
5'-nucleotidase precursor	MF_00947	MHP7448_0630	MHR_0049	73 / 86	73 / 86	69 / 82
conserved hypothetical protein	MF_00949	MHP7448_0629	MHR_0042	97 / 98	67 / 79	62 / 73
putative ABC transporter ATP-binding - Pr2-like protein	MF_00951	MHP7448_0628	MHR_0150	96 / 98	26 / 47	26 / 48
		MHP7448_0624	n.f.	50 / 71	–	–
cell division protein ftsY	MF_00971	MHP7448_0008	MHR_0084	88 / 93	61 / 76	63 / 78
putative inner membrane protein translocase component YidC / membrane protein oxaAc	MF_00993	MHP7448_0676	MHR_0679	83 / 92	52 / 69	54 / 70
hypothetical protein	MF_00996	MHP7448_0674	n.f.	63 / 80	–	–
conserved hypothetical protein	MF_01005	MHP7448_0670	MHR_0011	84 / 93	48 / 68	48 / 70
conserved hypothetical protein	MF_01010	MHP7448_0669	MHR_0012	75 / 87	37 / 60	39 / 61
hypothetical protein	MF_01015	MHP7448_0667	MHR_0014	66 / 83	28 / 49	26 / 46
putative ABC transporter ATP-binding - Pr2-like protein	MF_01042	MHP7448_0665	MHR_0149	71 / 85	26 / 46	26 / 46
ABC transporter ATP-binding - Pr1	MF_01044	MHP7448_0664		77 / 89	28 / 51	29 / 51
ABC transporter ATP-binding - Pr1- like protein	MF_00952	MHP7448_0627		97 / 98	28 / 50	30 / 49
		MHP7448_0623	n.f.	50 / 67	–	–
		n.f.	MHR_0651	–	42 / 63	–
conserved hypothetical protein	MF_01055	MHP7448_0662	n.f.	36 / 54	–	–
		n.f.	MHR_0439	–	22 / 42	–
P102-like protein	MF_00623	MHP7448_0271		60 / 75	22 / 38	22 / 38
protein P102	MF_00475	MHP7448_0199		45 / 63	24 / 39	22 / 39
		MHP7448_0107	n.f.	43 / 61	–	–
conserved hypothetical protein	MF_01064	MHP7448_0661	n.f.	54 / 70	–	–
		n.f.	MHR_0538	–	24 / 44	–
hypothetical protein	MF_01068	MHP7448_0313	n.f.	93 / 94	–	–
		MHP7448_0025	n.f.	31 / 57	–	–
ABC transporter ATP-binding protein	MF_01070	MHP7448_0019	n.f.	41 / 58	–	–
		MHP7448_0020	n.f.	37 / 54	–	–
		MHP7448_0021	n.f.	40 / 60	–	–
		MHP7448_0023	n.f.	37 / 55	–	–
		MHP7448_0024	n.f.	42 / 60	–	–
		MHP7448_0306	n.f.	57 / 73	–	–
		MHP7448_0340	n.f.	34 / 53	–	–
		MHP7448_0314	MHR_0319	98 / 99	30 / 56	31 / 58
ABC transporter ATP-binding protein	MF_00322	MHP7448_0452		85 / 91	63 / 78	65 / 79
ABC transporter ATP-binding protein	MF_01072	MHP7448_0315		98 / 99	30 / 57	30 / 57
		MHP7448_0305	n.f.	61 / 77	–	–
conserved hypothetical protein	MF_01086	MHP7448_0570	n.f.	100 / 100	–	–
cell division protein ftsZ	MF_01095	MHP7448_0393	MHR_0353	74 / 86	27 / 53	26 / 52
hypothetical protein	MF_01105	MHP7448_0390	MHR_0294	66 / 80	26 / 43	26 / 49
conserved hypothetical protein	MF_01108	MHP7448_0317	n.f.	46 / 65	–	–
		n.f.	MHR_0174	–	34 / 53	–
cardiolipin synthetase	MF_01110	MHP7448_0038	MHR_0209	76 / 88	45 / 66	45 / 64
PTS system, lichenan-specific IIA component	MF_01115	MHP7448_0040	MHR_0211	72 / 86	49 / 66	52 / 69
ATP synthase A chain	MF_01122	MHP7448_0047	MHR_0217	84 / 91	52 / 70	51 / 72
ATP synthase subunit B	MF_01126	MHP7448_0049	MHR_0219	72 / 83	32 / 60	32 / 59
ATP synthase delta chain	MF_01129	n.f.	MHR_0220	–	28 / 58	–
signal recognition particle protein	MF_01141	MHP7448_0057	MHR_0411	86 / 94	61 / 78	61 / 79
Putative ATP-binding helicase protein/Glycosyltransferase/DNA2-like helicasec	MF_01154	MHP7448_0064	MHR_0601	70 / 84	24 / 45	25 / 44
		n.f.	MHR_0269	–	24 / 44	–
		n.f.	MHR_0667	–	25 / 44	–
conserved hypothetical protein	MF_01163	MHP7448_0065	n.f.	52 / 72	–	–
GTP-binding protein EngA	MF_01175	MHP7448_0070	n.f.	80 / 90	–	–
		n.f.	MHR_0068	–	63 / 79	–
GTP-binding protein LepA	MF_01176	MHP7448_0073	MHR_0070	92 / 97	77 / 87	80 / 88
hypothetical protein	MF_01177	MHP7448_0074	MHR_0093	70 / 82	25 / 45	26 / 47
conserved hypothetical protein	MF_01186	MHP7448_0079	MHR_0017	85 / 90	53 / 70	52 / 70
amino acid permease	MF_01193	MHP7448_0081	MHR_0146	81 / 91	52 / 71	54 / 74
conserved hypothetical protein	MF_01206	MHP7448_0364	MHR_0051	77 / 89	32 / 49	28 / 50
putative ABC transport system permease protein p69-like protein	MF_01208	MHP7448_0362	MHR_0623	74 / 87	42 / 60	41 / 61
ABC transporter ATP-binding protein	MF_01216	MHP7448_0361	MHR_0624	75 / 85	40 / 62	44 / 65
P37-like ABC transporter substrate-binding lipoprotein	MF_01218	MHP7448_0360	MHR_0625	75 / 87	38 / 58	39 / 57
glycerol uptake facilitator protein	MF_01224	MHP7448_0358	n.f.	70 / 83	–	–
amino acid permease	MF_01226	MHP7448_0357	MHR_0586	71 / 85	46 / 65	44 / 62
hypothetical protein	MF_01232	MHP7448_0355	n.f.	62 / 79	–	–
P60-like lipoprotein	MF_01236	MHP7448_0353	MHR_0627	73 / 84	42 / 63	42 / 62
hypothetical protein	MF_01239	MHP7448_0352	MHR_0628	78 / 88	38 / 62	40 / 62
conserved hypothetical protein	MF_01243	MHP7448_0350	n.f.	63 / 80	–	–
		n.f.	MHR_0632	–	32 / 51	–
conserved hypothetical protein	MF_01251	MHP7448_0089	n.f.	52 / 66	–	–
		MHP7448_0325	n.f.	51 / 65	–	–
		MHP7448_0332	MHR_0137	33 / 51	93 / 96	33 / 51
conserved hypothetical protein	MF_01252	n.f.	MHR_0138	–	93 / 95	–
		n.f.	MHR_0136	–	52 / 76	–
conserved hypothetical protein	MF_01254	n.f.	MHR_0139	–	94 / 96	–
conserved hypothetical protein	MF_01255	n.f.	MHR_0140	–	96 / 97	–
conserved hypothetical protein	MF_01264	MHP7448_0090	MHR_0598	91 / 97	55 / 76	54 / 77
GTP-binding protein	MF_01266	n.f.	MHR_0548	–	51 / 69	–
hypothetical protein	MF_01288	MHP7448_0443	MHR_0298	48 / 64	23 / 37	23 / 42
conserved hypothetical protein	MF_01290		n.f.	53 / 70	–	–
		n.f.	MHR_0298	–	26 / 44	–
leucyl aminopeptidase	MF_01294	n.f.	MHR_0030	–	53 / 71	–
hypothetical protein	n.f.	MHP7448_0466	MHR_0028	–	–	30 / 48
hypothetical protein	MF_01303		n.f.	47 / 61	–	–
lipoproteinc	MF_01315	MHP7448_0467	MHR_0022	66 / 80	27 / 50	29 / 53
		n.f.	MHR_0027	–	25 / 44	–
putative ABC transporter ATP-binding protein	MF_01322	MHP7448_0469	MHR_0020	90 / 96	59 / 76	58 / 77
		n.f.	MHR_0025	–	44 / 69	–
conserved hypothetical protein	MF_01324	MHP7448_0470	MHR_0019	82 / 91	44 / 67	43 / 67
		n.f.	MHR_0024	–	37 / 62	–
PTS system glucose-specific enzyme IIB component	MF_01330	MHP7448_0591	MHR_0602	81 / 89	47 / 67	45 / 64
conserved hypothetical protein	MF_01338	MHP7448_0026	n.f.	74 / 84	–	–
DUTPasec	MF_01350	n.f.	MHR_0590	–	45 / 62	–
conserved hypothetical protein	MF_01353	MHP7448_0544	n.f.	95 / 96	–	–
conserved hypothetical protein	MF_01354	MHP7448_0537	n.f.	78 / 91	–	–
hypothetical protein	n.f.		MHR_0558	–	–	39 / 64
conserved hypothetical protein	MF_01356	MHP7448_0530	n.f.	40 / 63	–	–
conserved hypothetical protein	MF_01277	n.f.	MHR_0152	–	20 / 37	–
		n.f.	MHR_0153	–	25 / 43	–
hypothetical protein	MF_01358	n.f.		–	37 / 58	–
hypothetical protein	MF_01359	MHP7448_0080	MHR_0016	81 / 90	47 / 72	46 / 69
conserved hypothetical protein	MF_01360	MHP7448_0399	n.f.	59 / 77	–	–
hypothetical protein	MF_01373	MHP7448_0159	n.f.	85 / 95	–	–
hypothetical protein	MF_01378	MHP7448_0046	n.f.	52 / 68	–	–
hypothetical protein	MF_01380	MHP7448_0072	n.f.	73 / 92	–	–
hypothetical protein	MF_01382	MHP7448_0042	n.f.	69 / 83	–	–
hypothetical protein	MF_01408	MHP7448_0044	MHR_0214	84 / 92	29 / 57	36 / 66
hypothetical protein	MF_01418	MHP7448_0197	MHR_0634	75 / 90	39 / 61	40 / 63
F0F1 ATP synthase subunit C	MF_01464	MHP7448_0048	MHR_0218	77 / 89	44 / 65	46 / 68
hypothetical protein	n.f.	MHP7448_0078	MHR_0018	–	–	57 / 77
hypothetical protein	n.f.	MHP7448_0363	MHR_0050	–	–	29 / 53
NADH-dependent flavin oxidoreductase	n.f.	MHP7448_0309	MHR_0279	–	–	49 / 67
glycine cleavage system H protein	n.f.	MHP7448_0312	MHR_0282	–	–	51 / 77
variant surface antigen Db	n.f.	MHP7448_0662	MHR_0337	–	–	22/ 43
variant surface antigen Gb	n.f.		MHR_0343	–	–	30 / 51
variant surface antigen Ab	n.f.		MHR_0344	–	–	24 / 41
myo-inositol catabolism protein	n.f.	MHP7448_0226	MHR_0511	–	–	20 / 39
LemA-family proteinb	n.f.	MHP7448_0335	MHR_0589	–	–	36 / 55
Mf, M. flocculare; Mhp, M. hyopneumoniae 7448; Mhr, M. hyorhinis HUB-1; n.f.: ortholog not found.
a ORF product name according to the M. flocculare genome annotation; in cases of M. flocculare hypothetical or conserved hypothetical ORFs with annotated orthologs in M. hyopneumoniae or M. hyorhinis, the annotation of M. hyopneumoniae and/or M. hyorhinis was used; in cases of absence of M. flocculare orthologs, the annotation of M. hyopneumoniae and/or M. hyorhinis was also used.
b Hypothetical protein in M. flocculare, but annotated as such for M. hyopneumoniae and/or M. hyorhinis orthologs
c Conserved hypothetical protein in M. flocculare, but annotated as such for M. hyopneumoniae and/or M. hyorhinis orthologs
d ORF products previously associated to virulence in M. hyopneumoniae (Ferreira & Castro, 2007) or M. hyorhinis (Yogev, 1995) are in bold.
