# Supplementary material for: New insights on the biology of swine respiratory tract mycoplasmas from a comparative genome analysis
Source: BMC Genomics. 2013 Mar 14;14:175. doi: 10.1186/1471-2164-14-175 (PMC3610235; doi:10.1186/1471-2164-14-175)
Supplement: Additional file 13 — Summary of adhesins associated to pathogenicity and Genome organization comparison. [file 1471-2164-14-175-S13.xls]

## Sheet: Plan1
Additional file 13. Summary of adhesins associated to pathogenicity and Genome organization comparison.
Product name	ID MHP_232	ID MHP_7448	232 x 7448 genome location comparison	ID MFL	232 x MFL genome location comparison	7448 x MFL genome location comparison	Binding target	Adhesins reference studies in MHP_232
P97-like	mhp107	MHP7448_0272	inverted	MF00620	conserved	inverted	heparin, fibronectin, plasminogen	Seymour et al., 2011(35)
P116 or P102-like	mhp108	MHP7448_0271	inverted	MF00623	conserved	inverted	porcine cilia, fibronectin, plasminogen	Seymour et al., 2010 (33)
P97	mhp271	MHP7448_0108	inverted	MF00472	conserved	inverted	porcine cilia, heparin, fibronectin	Deutscher et al., 2010 (34)
P102	mhp272	MHP7448_0107	inverted	MF00475	conserved	inverted	NA	NA
P216	mhp493	MHP7448_0496	conserved	MF00848	inverted	inverted	porcine cilia, heparin	Wilton et al., 2009 (32)
P159, P110 or P76	mhp494	MHP7448_0497	conserved	MF00844	inverted	inverted	heparin	Burnett et al., 2006 (31)
P97	mhp183	MHP7448_0198	inverted	not present	not present	not present	porcine cilia, heparin	Jenkins et al., 2006
P102	mhp182	MHP7448_0199	inverted	not present	not present	not present	heparin, fibronectin, plasminogen	Seymour et al., 2012 (36)
Hypothetical protein	mhp683	MHP7448_0662	conserved	MF01050	inverted	inverted	porcine cilia, glycosaminoglycan	Bogema et al., 2011
P146	mhp684	MHP7448_0663	conserved	MF01055	inverted	inverted	porcine cilia, heparin, and plasminogen	Bogema et al., 2012 (37)
Hypothetical protein	mhp385	MHP7448_0373	conserved	MF00741	conserved	conserved	porcine cilia, heparin	Deutscher et al., 2012
Hypothetical protein	mhp384	MHP7448_0372	conserved	MF00739	conserved	conserved	porcine cilia, heparin	Deutscher et al., 2012
P95	mhp280	MHP7448_0099	inverted	MF00492	conserved	inverted	NA	NA
P60	mhp364	MHP7448_0353	conserved	MF01236	inverted	inverted	NA	NA
NA - not analyzed
Abbreviations as in Table 1.
