# Supplementary material for: New insights on the biology of swine respiratory tract mycoplasmas from a comparative genome analysis
Source: BMC Genomics. 2013 Mar 14;14:175. doi: 10.1186/1471-2164-14-175 (PMC3610235; doi:10.1186/1471-2164-14-175)
Supplement: Additional file 33 — HGT events in mycoplasmas species. [file 1471-2164-14-175-S33.xlsx]

## Sheet: Sheet1
Additional file 33. HGT events in mycoplasmas species.
Id_ORF	Gene Name	Product	Size Seq_Aa	From	To
MF00011	metS	methionyl-tRNA synthetase	515	(hyorhinis_HUB-1)	(conjunctivae_HRC)
MF00035	xylG	xylose ABC transporter ATP-binding protein	528	(gallisepticum_str., genitalium_G37, penetrans_HF-2, pneumoniae_M129)	(agalactiae, agalactiae_PG2, arthritidis_158L3-1, bovis_Hubei-1, bovis_PG45, conjunctivae_HRC, fermentans_JER, fermentans_M64, synoviae_53)
MF00063	oppF	oligopeptide ABC transporter ATP-binding protein	776	(hyopneumoniae_232)	(hyopneumoniae_J)
				(hyopneumoniae_7448)	(hyopneumoniae_232, hyopneumoniae_J)
MF00093	pcrA	ATP-dependent helicase PcrA	754	(gallisepticum_str., haemofelis_str.)	(agalactiae, agalactiae_PG2, arthritidis_158L3-1, bovis_Hubei-1, bovis_PG45, capricolum_subsp_capricolum_AT, conjunctivae_HRC, crocodyli_MP145, fermentans_JER, fermentans_M64, flocculare, hominis, hyopneumoniae_232, hyopneumoniae_7422, hyopneumoniae_7448, hyopneumoniae_J, hyorhinis_HUB-1, leachii_PG50, mobile_163K, mycoides_subsp., mycoides_subsp_mycoides_SC_str, penetrans_HF-2, pulmonis_UAB, put…
MF00130	rpmA	50S ribosomal protein L27	85	(hyopneumoniae_7422, hyopneumoniae_7448)	(hyopneumoniae_J)
MF00152	gltX	glutamyl-tRNA synthetase	468	(flocculare, hyopneumoniae_232, hyopneumoniae_7422, hyopneumoniae_7448, hyopneumoniae_J)	(hyorhinis_HUB-1)
MF00155		putative tRNA/rRNA methyltransferase	285	(arthritidis_158L3-1)	(conjunctivae_HRC)
MF00177		GTPase engC	286	(hyopneumoniae_232)	(hyopneumoniae_J)
MF00178	gmk	guanylate kinase	194	(hyopneumoniae_J)	(hyopneumoniae_232)
MF00190		ABC transporter ATP-binding and permease protein	681	(gallisepticum_str., genitalium_G37, haemofelis_str., pneumoniae_M129, suis_KI3806, suis_str.)	(agalactiae, agalactiae_PG2, arthritidis_158L3-1, bovis_Hubei-1, bovis_PG45, conjunctivae_HRC, fermentans_JER, fermentans_M64, flocculare, hominis, hyopneumoniae_232, hyopneumoniae_7422, hyopneumoniae_7448, hyopneumoniae_J, hyorhinis_HUB-1, mobile_163K, pulmonis_UAB, synoviae_53)
MF00207	rpoA	DNA-directed RNA polymerase alpha subunit	333	(hyorhinis_HUB-1)	(conjunctivae_HRC)
MF00210	map	methionine aminopeptidase	251	(hyorhinis_HUB-1)	(conjunctivae_HRC)
MF00213	adk	adenylate kinase	213	(hyorhinis_HUB-1)	(conjunctivae_HRC)
MF00215	secY	preprotein translocase SecY subunit	474	(hyopneumoniae_J)	(hyopneumoniae_7422, hyopneumoniae_7448)
MF00218	rpsE	30S ribosomal protein S5	260	(hyopneumoniae_J)	(hyopneumoniae_232)
MF00220	rplF	50S ribosomal protein L6	180	(hyorhinis_HUB-1)	(conjunctivae_HRC)
MF00221	rplE	50S ribosomal protein L5	182	(hyopneumoniae_232)	(hyopneumoniae_7448, hyopneumoniae_J)
MF00223	rplP	50S ribosomal protein L16	137	(hyorhinis_HUB-1)	(conjunctivae_HRC)
				(hyopneumoniae_J)	(hyopneumoniae_7422, hyopneumoniae_7448)
MF00237	rplD	50S ribosomal protein L4	215	(hyorhinis_HUB-1)	(conjunctivae_HRC)
				(hyopneumoniae_7422)	(hyopneumoniae_232)
MF00251	alaS	alanyl-tRNA synthetase	884	(conjunctivae_HRC)	(hyorhinis_HUB-1)
MF00257	ftsH	cell division protein	710	(hyopneumoniae_7448)	(hyopneumoniae_J)
MF00258	lysS	lysyl-tRNA synthetase	490	(hyopneumoniae_232)	(hyopneumoniae_7422)
				(hyopneumoniae_232, hyopneumoniae_7422)	(hyopneumoniae_J)
MF00262	trmE	tRNA modification GTPase ThdF/TrmE	443	(hyopneumoniae_J)	(hyopneumoniae_232)
MF00279	oppD	oligopeptide transport system permease protein [fragment]	242	(hyopneumoniae_232)	(hyopneumoniae_7422)
MF00285	oppF-1	oligopeptide ABC transporter ATP-binding protein	444	(hyopneumoniae_232)	(hyopneumoniae_7422)
MF00315	ychF	GTP-binding protein YchF	368	(hyopneumoniae_7448)	(hyopneumoniae_J)
				(conjunctivae_HRC)	(hyorhinis_HUB-1)
MF00320	metK	S-adenosylmethionine synthetase	381	(hyorhinis_HUB-1)	(conjunctivae_HRC)
MF00331	rluD	ribosomal large subunit pseudouridine synthase D	301	(hyopneumoniae_7422)	(hyopneumoniae_232)
MF00351	rpoC	DNA-directed RNA polymerase subunit beta	1412	(arthritidis_158L3-1, hominis)	(conjunctivae_HRC, flocculare, hyopneumoniae_232, hyopneumoniae_7422, hyopneumoniae_7448, hyopneumoniae_J, hyorhinis_HUB-1)
MF00381	tdk	thymidine kinase	185	(hyopneumoniae_J)	(hyopneumoniae_7422, hyopneumoniae_7448)
MF00386		sugar ABC transporter ATP-binding protein	509	(hyopneumoniae_7448)	(hyopneumoniae_J)
				(gallisepticum_str., genitalium_G37, penetrans_HF-2, pneumoniae_M129)	(agalactiae, agalactiae_PG2, arthritidis_158L3-1, bovis_Hubei-1, bovis_PG45, conjunctivae_HRC, crocodyli_MP145, fermentans_JER, fermentans_M64, flocculare, hyopneumoniae_232, hyopneumoniae_7422, hyopneumoniae_7448, hyopneumoniae_J, hyorhinis_HUB-1, mobile_163K, pulmonis_UAB, synoviae_53)
MF00413	infB	translation initiation factor IF-2	600	(hyopneumoniae_J)	(hyopneumoniae_232)
MF00415	dnaE	DNA polymerase III alpha subunit	982	(hyopneumoniae_232)	(hyopneumoniae_7448, hyopneumoniae_J)
				(hyopneumoniae_J)	(hyopneumoniae_7448)
				(capricolum_subsp_capricolum_AT, leachii_PG50, mycoides_subsp., mycoides_subsp_mycoides_SC_str, putrefaciens_KS1)	(agalactiae, agalactiae_PG2, arthritidis_158L3-1, bovis_Hubei-1, bovis_PG45, conjunctivae_HRC, crocodyli_MP145, fermentans_JER, fermentans_M64, flocculare, hominis, hyopneumoniae_232, hyopneumoniae_7422, hyopneumoniae_7448, hyopneumoniae_J, hyorhinis_HUB-1, mobile_163K, pulmonis_UAB, synoviae_53)
MF00417	polA	DNA polymerase I	294	(hyopneumoniae_7448)	(hyopneumoniae_232)
MF00426	rpsD	30S ribosomal protein S4	206	(hyopneumoniae_J)	(hyopneumoniae_7422, hyopneumoniae_7448)
MF00430	fba-1	fructose-bisphosphate aldolase	277	(hyopneumoniae_J)	(hyopneumoniae_232)
				(pulmonis_UAB)	(flocculare, hyopneumoniae_232, hyopneumoniae_7422, hyopneumoniae_7448, hyopneumoniae_J)
MF00432	pdhD	dihydrolipoamide dehydrogenase	205	(hyopneumoniae_232)	(hyopneumoniae_J)
MF00440		hypothetical protein	307	(hyopneumoniae_J)	(hyopneumoniae_7422)
				(hyopneumoniae_232)	(hyopneumoniae_7422, hyopneumoniae_J)
MF00449	atpD	ATP synthase beta chain	458	(fermentans_JER, fermentans_M64)	(hyopneumoniae_7448)
				(agalactiae, agalactiae_PG2, bovis_Hubei-1, bovis_PG45, capricolum_subsp_capricolum_AT, leachii_PG50, mycoides_subsp., mycoides_subsp_mycoides_SC_str, putrefaciens_KS1)	(hyorhinis_HUB-1)
				(haemofelis_str., suis_KI3806, suis_str.)	(fermentans_JER, fermentans_M64, genitalium_G37, hyopneumoniae_7448, penetrans_HF-2, pneumoniae_M129, pyogenes)
MF00451	atpA	ATP synthase alpha chain	512	(agalactiae, agalactiae_PG2, bovis_Hubei-1, bovis_PG45, capricolum_subsp_capricolum_AT, leachii_PG50, mycoides_subsp., mycoides_subsp_mycoides_SC_str, putrefaciens_KS1)	(arthritidis_158L3-1, hominis, hyorhinis_HUB-1)
				(arthritidis_158L3-1, hominis)	(hyorhinis_HUB-1)
MF00468	gyrB	DNA gyrase subunit B	640	(hyorhinis_HUB-1)	(conjunctivae_HRC)
MF00479	clpB	ATP-dependent protease binding protein	619	(gallisepticum_str., genitalium_G37, penetrans_HF-2, pneumoniae_M129)	(agalactiae, agalactiae_PG2, arthritidis_158L3-1, bovis_Hubei-1, bovis_PG45, capricolum_subsp_capricolum_AT, conjunctivae_HRC, fermentans_JER, fermentans_M64, flocculare, hominis, hyopneumoniae_232, hyopneumoniae_7422, hyopneumoniae_7448, hyopneumoniae_J, hyorhinis_HUB-1, leachii_PG50, mobile_163K, mycoides_subsp., mycoides_subsp_mycoides_SC_str, putrefaciens_KS1)
				(agalactiae, agalactiae_PG2, arthritidis_158L3-1, bovis_Hubei-1, bovis_PG45, fermentans_JER, fermentans_M64, hominis, mobile_163K)	(conjunctivae_HRC, flocculare, hyopneumoniae_232, hyopneumoniae_7422, hyopneumoniae_7448, hyopneumoniae_J, hyorhinis_HUB-1)
MF00495	trxB	thioredoxin reductase	313	(hyopneumoniae_J)	(hyopneumoniae_7422, hyopneumoniae_7448)
MF00527	upp	uracil phosphoribosyltransferase	205	(hyopneumoniae_J)	(hyopneumoniae_7422)
				(hyopneumoniae_7422, hyopneumoniae_J)	(hyopneumoniae_232)
MF00530	gyrA	DNA gyrase subunit A	857	(conjunctivae_HRC)	(hyorhinis_HUB-1)
MF00531	pgiB	glucose-6-phosphate isomerase	430	(hyopneumoniae_232)	(hyopneumoniae_7448, hyopneumoniae_J)
MF00533	polC	DNA polymerase III alpha subunit	895	(hyopneumoniae_J)	(hyopneumoniae_232)
MF00536	polC	DNA polymerase III alpha chain	518	(hyopneumoniae_J)	(hyopneumoniae_232)
MF00538		phosphatidate cytidylyltransferase synthase	309	(hyopneumoniae_J)	(hyopneumoniae_232)
MF00541	frr	ribosome recycling factor	187	(hyopneumoniae_232)	(hyopneumoniae_7422)
MF00542	pyrH	uridylate kinase	237	(hyopneumoniae_J)	(hyopneumoniae_7422, hyopneumoniae_7448)
MF00556	potB	spermidine/putrescine ABC transporter permease protein	287	(hyopneumoniae_232)	(hyopneumoniae_7422)
MF00566	ktrB	potassium uptake protein	495	(hyopneumoniae_7422)	(hyopneumoniae_J)
MF00609		hypothetical protein	270	(hyopneumoniae_7448)	(hyopneumoniae_J)
MF00619	pheS	phenylalanyl-tRNA synthetase alpha chain	227	(hyopneumoniae_J)	(hyopneumoniae_7448)
				(hyorhinis_HUB-1)	(conjunctivae_HRC)
MF00640		ABC transporter permease protein	321	(hyopneumoniae_J)	(hyopneumoniae_7422, hyopneumoniae_7448)
				(capricolum_subsp_capricolum_AT, leachii_PG50, mycoides_subsp., mycoides_subsp_mycoides_SC_str, putrefaciens_KS1)	(agalactiae, agalactiae_PG2, arthritidis_158L3-1, bovis_Hubei-1, bovis_PG45, conjunctivae_HRC, crocodyli_MP145, fermentans_JER, fermentans_M64, flocculare, hominis, hyopneumoniae_232, hyopneumoniae_7422, hyopneumoniae_7448, hyopneumoniae_J, hyorhinis_HUB-1, mobile_163K, pulmonis_UAB, synoviae_53)
MF00659	tmk	thymidylate kinase	212	(hyopneumoniae_J)	(hyopneumoniae_232)
MF00669	serS	seryl-tRNA synthetase	414	(hyopneumoniae_J)	(hyopneumoniae_232)
MF00673	eno	enolase	454	(hyorhinis_HUB-1)	(conjunctivae_HRC)
MF00685	aspS	aspartyl-tRNA synthetase	568	(hyorhinis_HUB-1)	(conjunctivae_HRC)
				(hyopneumoniae_J)	(hyopneumoniae_7422, hyopneumoniae_7448)
MF00686	hisS	histidyl-tRNA synthetase	429	(hyorhinis_HUB-1)	(conjunctivae_HRC)
MF00691	efp	elongation factor EF-P	189	(hyopneumoniae_7422)	(hyopneumoniae_J)
				(hyorhinis_HUB-1)	(conjunctivae_HRC)
				(capricolum_subsp_capricolum_AT, leachii_PG50, mycoides_subsp., mycoides_subsp_mycoides_SC_str, putrefaciens_KS1)	(agalactiae, agalactiae_PG2, arthritidis_158L3-1, bovis_Hubei-1, bovis_PG45, conjunctivae_HRC, crocodyli_MP145, fermentans_JER, fermentans_M64, flocculare, hominis, hyopneumoniae_232, hyopneumoniae_7422, hyopneumoniae_7448, hyopneumoniae_J, hyorhinis_HUB-1, mobile_163K, pulmonis_UAB, synoviae_53)
MF00705	trmU	tRNA-(5-methylaminomethyl-2-thiouridylate) methyltransferase	373	(hyopneumoniae_232, hyopneumoniae_7422)	(hyopneumoniae_J)
				(hyopneumoniae_7422)	(hyopneumoniae_232)
MF00714		hypothetical protein	296	(pulmonis_UAB)	(conjunctivae_HRC, flocculare, hyopneumoniae_232, hyopneumoniae_7422, hyopneumoniae_7448, hyopneumoniae_J, hyorhinis_HUB-1)
MF00727		ABC transporter permease protein	726	(hyopneumoniae_J)	(hyopneumoniae_232)
				(arthritidis_158L3-1, hominis, pulmonis_UAB)	(conjunctivae_HRC, flocculare, gallisepticum_str., genitalium_G37, hyopneumoniae_232, hyopneumoniae_7422, hyopneumoniae_7448, hyopneumoniae_J, hyorhinis_HUB-1, pneumoniae_M129)
MF00752	gtsA	ABC transport ATP-binding protein	387	(hyopneumoniae_J)	(hyopneumoniae_232, hyopneumoniae_7448)
MF00797	gatA	glutamyl-tRNA amidotransferase subunit A	440	(hyopneumoniae_J)	(hyopneumoniae_232)
MF00829	gap	glyceraldehyde 3-phosphate dehydrogenase	337	(hyopneumoniae_J)	(hyopneumoniae_7422, hyopneumoniae_7448)
MF00835	rplA	50S ribosomal protein L1	232	(hyopneumoniae_J)	(hyopneumoniae_7422, hyopneumoniae_7448)
				(pulmonis_UAB)	(conjunctivae_HRC, flocculare, hyopneumoniae_232, hyopneumoniae_7422, hyopneumoniae_7448, hyopneumoniae_J, hyorhinis_HUB-1)
				(gallisepticum_str., genitalium_G37, pneumoniae_M129)	(agalactiae, agalactiae_PG2, arthritidis_158L3-1, bovis_Hubei-1, bovis_PG45, capricolum_subsp_capricolum_AT, conjunctivae_HRC, crocodyli_MP145, fermentans_JER, fermentans_M64, flocculare, hominis, hyopneumoniae_232, hyopneumoniae_7422, hyopneumoniae_7448, hyopneumoniae_J, hyorhinis_HUB-1, leachii_PG50, mobile_163K, mycoides_subsp., mycoides_subsp_mycoides_SC_str, pulmonis_UAB, putrefaciens_KS1, p…
MF00837	rplK	50S ribosomal protein L11	117	(hyopneumoniae_J)	(hyopneumoniae_7422, hyopneumoniae_7448)
MF00865		hypothetical protein	302	(hyopneumoniae_J)	(hyopneumoniae_232)
MF00886	ksgA	dimethyladenosine transferase	260	(hyopneumoniae_J)	(hyopneumoniae_7422, hyopneumoniae_7448)
MF00922	cysS	cysteinyl-tRNA synthetase	398	(hyorhinis_HUB-1)	(conjunctivae_HRC)
				(hyopneumoniae_J)	(hyopneumoniae_7422, hyopneumoniae_7448)
MF00934	gcp	O-sialoglycoprotein endopeptidase	325	(hyopneumoniae_J)	(hyopneumoniae_7422, hyopneumoniae_7448)
MF00952		ABC transporter ATP-binding - Pr1-like protein	537	(flocculare)	(hyopneumoniae_232, hyopneumoniae_7422, hyopneumoniae_7448)
MF00957	rluC	ribosomal large subunit pseudouridine synthase C	291	(hyopneumoniae_J)	(hyopneumoniae_232)
MF00961	argS	arginyl-tRNA synthetase	535	(hyopneumoniae_J)	(hyopneumoniae_7422, hyopneumoniae_7448)
MF00969	hrcA	heat-inducible transcription repressor	336	(hyopneumoniae_J)	(hyopneumoniae_7422, hyopneumoniae_7448)
MF00970		hypothetical protein	674	(hyopneumoniae_J)	(hyopneumoniae_232)
				(suis_KI3806, suis_str.)	(hyorhinis_HUB-1)
MF00971	ftsY	cell division protein ftsY	334	(arthritidis_158L3-1, hominis)	(conjunctivae_HRC, flocculare, hyopneumoniae_232, hyopneumoniae_7422, hyopneumoniae_7448, hyopneumoniae_J, hyorhinis_HUB-1)
MF00975		DHH family phosphoesterases	325	(pulmonis_UAB)	(conjunctivae_HRC, flocculare, hyopneumoniae_232, hyopneumoniae_7422, hyopneumoniae_7448, hyopneumoniae_J, hyorhinis_HUB-1)
MF00978		putative MgpA-like protein	238	(hyopneumoniae_J)	(hyopneumoniae_232)
MF01003	valS	valyl-tRNA synthetase	824	(hyopneumoniae_7448)	(hyopneumoniae_J)
MF01042		putative ABC transporter ATP-binding - Pr2-like protein	534	(flocculare)	(hyopneumoniae_232, hyopneumoniae_7422, hyopneumoniae_7448)
				(flocculare, hyopneumoniae_232, hyopneumoniae_7422, hyopneumoniae_7448)	(conjunctivae_HRC)
MF01070		ABC transporter ATP-binding protein	773	(flocculare)	(hyopneumoniae_J)
				(arthritidis_158L3-1, hominis)	(hyorhinis_HUB-1)
				(agalactiae, agalactiae_PG2, bovis_Hubei-1, bovis_PG45, crocodyli_MP145, fermentans_JER, fermentans_M64)	(arthritidis_158L3-1, hominis, hyorhinis_HUB-1)
MF01072		ABC transporter ATP-binding protein	651	(flocculare)	(hyopneumoniae_7422, hyopneumoniae_7448)
				(arthritidis_158L3-1, hominis)	(hyorhinis_HUB-1)
MF01101		S-adenosyl-methyltransferase	296	(hyopneumoniae_J)	(hyopneumoniae_7422, hyopneumoniae_7448)
MF01113	recA	recombination protein RecA	338	(hyopneumoniae_232)	(hyopneumoniae_7422)
MF01119	obg	GTP-binding protein Obg	420	(arthritidis_158L3-1, hominis)	(agalactiae, agalactiae_PG2, bovis_Hubei-1, bovis_PG45, conjunctivae_HRC, crocodyli_MP145, fermentans_JER, fermentans_M64, flocculare, hyopneumoniae_232, hyopneumoniae_7422, hyopneumoniae_7448, hyopneumoniae_J, hyorhinis_HUB-1, pulmonis_UAB, synoviae_53)
MF01138	rpsB	30S ribosomal protein S2	332	(hyopneumoniae_232)	(hyopneumoniae_7422)
MF01141	ffh	signal recognition particle protein	441	(agalactiae, agalactiae_PG2, bovis_Hubei-1, bovis_PG45, crocodyli_MP145, fermentans_JER, fermentans_M64, mobile_163K, pulmonis_UAB, synoviae_53)	(conjunctivae_HRC, flocculare, hyopneumoniae_232, hyopneumoniae_7422, hyopneumoniae_7448, hyopneumoniae_J, hyorhinis_HUB-1)
MF01144	dnaG	DNA primase	612	(agalactiae, agalactiae_PG2, bovis_Hubei-1, bovis_PG45, crocodyli_MP145, fermentans_JER, fermentans_M64)	(conjunctivae_HRC, flocculare, hyopneumoniae_232, hyopneumoniae_7422, hyopneumoniae_7448, hyopneumoniae_J, hyorhinis_HUB-1)
MF01153	tyrS	tyrosyl tRNA synthetase	415	(hyopneumoniae_J)	(hyopneumoniae_232)
MF01167	dnaK	chaperone protein dnaK - heat shock protein 70	601	(mobile_163K)	(conjunctivae_HRC, flocculare, hyopneumoniae_232, hyopneumoniae_7422, hyopneumoniae_7448, hyopneumoniae_J, hyorhinis_HUB-1, pulmonis_UAB, synoviae_53)
				(pulmonis_UAB)	(conjunctivae_HRC, flocculare, hyopneumoniae_232, hyopneumoniae_7422, hyopneumoniae_7448, hyopneumoniae_J, hyorhinis_HUB-1)
MF01169	dnaJ	heat shock protein DnaJ	377	(hyopneumoniae_232)	(hyopneumoniae_J)
				(mobile_163K)	(conjunctivae_HRC, flocculare, hyopneumoniae_232, hyopneumoniae_7422, hyopneumoniae_7448, hyopneumoniae_J, hyorhinis_HUB-1)
MF01175	engA	GTP-binding protein EngA	438	(hyorhinis_HUB-1)	(conjunctivae_HRC)
MF01176	lepA	GTP-binding protein LepA	599	(arthritidis_158L3-1, hominis, mobile_163K)	(conjunctivae_HRC, flocculare, hyopneumoniae_232, hyopneumoniae_7422, hyopneumoniae_7448, hyopneumoniae_J, hyorhinis_HUB-1)
				(capricolum_subsp_capricolum_AT, leachii_PG50, mycoides_subsp., mycoides_subsp_mycoides_SC_str, putrefaciens_KS1)	(agalactiae, agalactiae_PG2, arthritidis_158L3-1, bovis_Hubei-1, bovis_PG45, conjunctivae_HRC, fermentans_JER, fermentans_M64, flocculare, hominis, hyopneumoniae_232, hyopneumoniae_7422, hyopneumoniae_7448, hyopneumoniae_J, hyorhinis_HUB-1, mobile_163K, pulmonis_UAB, synoviae_53)
				(haemofelis_str.)	(agalactiae, agalactiae_PG2, arthritidis_158L3-1, bovis_Hubei-1, bovis_PG45, capricolum_subsp_capricolum_AT, conjunctivae_HRC, fermentans_JER, fermentans_M64, flocculare, gallisepticum_str., genitalium_G37, hominis, hyopneumoniae_232, hyopneumoniae_7422, hyopneumoniae_7448, hyopneumoniae_J, hyorhinis_HUB-1, leachii_PG50, mobile_163K, mycoides_subsp., mycoides_subsp_mycoides_SC_str, penetrans_HF-2…
MF01183	?	?	?	(hyopneumoniae_7448)	(hyopneumoniae_J)
				(hyopneumoniae_7448, hyopneumoniae_J)	(hyopneumoniae_232)
MF01198	deoD	purine-nucleoside phosphorylase	233	(hyopneumoniae_J)	(hyopneumoniae_7422, hyopneumoniae_7448)
MF01216		ABC transporter ATP-binding protein	257	(hyopneumoniae_7422, hyopneumoniae_7448)	(hyopneumoniae_J)
MF01266		GTP-binding protein	273	(hyopneumoniae_J)	(hyopneumoniae_232)
				(conjunctivae_HRC)	(hyorhinis_HUB-1)
MF01328	rpsI	30S ribosomal protein S9	133	(hyopneumoniae_J)	(hyopneumoniae_7422, hyopneumoniae_7448)
MF01342	rplN	50S ribosomal protein L14	123	(hyopneumoniae_J)	(hyopneumoniae_7422, hyopneumoniae_7448)
MF01343	rplX	50S ribosomal protein L24	108	(conjunctivae_HRC)	(hyorhinis_HUB-1)
MF01344	rpsM	30S ribosomal protein S13	138	(hyopneumoniae_J)	(hyopneumoniae_7422, hyopneumoniae_7448)
MF01357		GTP-binding protein	177	(hyorhinis_HUB-1)	(conjunctivae_HRC)
MF01387	rpsR	30S ribosomal protein S18	91	(hyopneumoniae_232)	(hyopneumoniae_7422)
MF01388	rplQ	50S ribosomal protein L17	121	(hyorhinis_HUB-1)	(conjunctivae_HRC)
MF01396	rpsS	30S ribosomal protein S19	91	(hyorhinis_HUB-1)	(conjunctivae_HRC)
MF01400	rpsJ	30S ribosomal protein S10	107	(hyopneumoniae_232)	(hyopneumoniae_7422)
MF01442	rplS	50S ribosomal protein L19	121	(flocculare, hyopneumoniae_232, hyopneumoniae_7422, hyopneumoniae_7448, hyopneumoniae_J)	(agalactiae, agalactiae_PG2, arthritidis_158L3-1, bovis_Hubei-1, bovis_PG45, crocodyli_MP145, fermentans_JER, fermentans_M64, hominis, hyorhinis_HUB-1, mobile_163K, pulmonis_UAB, synoviae_53)
MF01469	rpl1	50S ribosomal protein L15	148	(capricolum_subsp_capricolum_AT, leachii_PG50, mycoides_subsp., mycoides_subsp_mycoides_SC_str, putrefaciens_KS1)	(agalactiae, agalactiae_PG2, arthritidis_158L3-1, bovis_Hubei-1, bovis_PG45, conjunctivae_HRC, crocodyli_MP145, fermentans_JER, fermentans_M64, flocculare, hominis, hyopneumoniae_232, hyopneumoniae_7422, hyopneumoniae_7448, hyopneumoniae_J, hyorhinis_HUB-1, mobile_163K, pulmonis_UAB, synoviae_53)
